# Supplementary material for: Detection of novel 3' untranslated region extensions with 3' expression microarrays
Source: BMC Genomics. 2010 Mar 26;11:205. doi: 10.1186/1471-2164-11-205 (PMC2858751; doi:10.1186/1471-2164-11-205)
Supplement: Additional file 1 — Table S1: List of Affymetrix mouse MOE 430 2.0 probe sets detecting extended 3'UTRs, obtained by stringent automated identification. Some probe sets were already predicted by Ensembl to target the extended 3'UTR, based on the presence of a longer human 3'UTR with high homology in the extended part. These probe sets are marked with an × in the appropriate column. Probe sets which are correctly annotated in Affymetrix' NetAffx are also indicated. [file 1471-2164-11-205-S1.XLS]

## Sheet: Sheet1
Symbol	RefSeq	Chr	Primary probeset	Extended probeset	PC	Gain length	known by EnsEMBL	Annotated by NetAffx	Annotated by NetAffx (symbol)
Cadm2	NM_178721	chr16	1435145_at	1436743_at	0.996181	702	*	*	Cadm2
Prl7a2	NM_011168	chr13	1417905_at	1442777_at	0.995023	1895
Psg19	NM_011964	chr7	1421418_a_at	1459892_at	0.994725	625
Prlr	NM_011169	chr15	1448556_at	1437397_at	0.991177	4216		*	Prlr
1700025F22Rik	NM_027074	chr19	1429640_at	1432214_at	0.990143	37828
D10Bwg1379e	NM_001033258	chr10	1455995_at	1435050_at	0.989914	6056		*	D10Bwg1379e
Satb1	NM_009122	chr17	1416007_at	1416008_at	0.989863	709		*	Satb1
Abca13	NM_178259	chr11	1440370_at	1446715_at	0.989293	516		*	Abca13
Slc5a12	NM_001003915	chr2	1437755_at	1456123_at	0.986866	1432
Sept12	NM_027669	chr16	1460497_a_at	1438298_a_at	0.985551	761	*	*	Sept12
Ddx3y	NM_012008	chrY	1426439_at	1426438_at	0.985149	757		*	Ddx3y
Rho	NM_145383	chr6	1451617_at	1425171_at	0.985092	1015		*	Rho
Nrk	NM_013724	chrX	1450078_at	1450079_at	0.98079	723	*	*	Nrk
5330417C22Rik	NM_001033304	chr3	1427063_at	1442113_at	0.980621	2145		*	5330417C22Rik
Mef2c	NM_025282	chr13	1421027_a_at	1451506_at	0.980384	862		*	Mef2c
Slc6a19	NM_028878	chr13	1428595_at	1455442_at	0.979996	1243		*	Slc6a19
Trim2	NM_030706	chr3	1417028_a_at	1417027_at	0.979946	1392	*	*	Trim2
Fmo2	NM_018881	chr1	1422905_s_at	1435459_at	0.979655	220		*	Fmo2
Ldhd	NM_027570	chr8	1428613_at	1428614_at	0.97957	571		*	Ldhd
Pcdh7	NM_001122758	chr5	1456214_at	1437442_at	0.979518	847		*	Pcdh7
Lpar4	NM_175271	chrX	1434186_at	1439665_at	0.97854	1221		*	Lpar4
Zic1	NM_009573	chr9	1423477_at	1439627_at	0.978514	2248
Bicc1	NM_031397	chr10	1423484_at	1441137_at	0.978441	981
Fyb	NM_011815	chr15	1452117_a_at	1435144_at	0.97833	2133
Boll	NM_029267	chr1	1432530_s_at	1456842_at	0.97824	30919		*	Boll
Prkab2	NM_182997	chr3	1435875_at	1435874_at	0.977416	717		*	Prkab2
Frk	NM_010237	chr10	1426569_a_at	1436413_at	0.976645	863		*	Frk
Pm20d1	NM_178079	chr1	1426876_at	1438980_x_at	0.975968	147		*	Pm20d1
Stap1	NM_019992	chr5	1421098_at	1440284_at	0.97588	488
Iqgap1	NM_016721	chr7	1417379_at	1417380_at	0.974189	218		*	Iqgap1
Odf4	NM_145746	chr11	1424978_at	1445623_at	0.974153	456
Ppargc1a	NM_008904	chr5	1460336_at	1456395_at	0.973374	667		*	Ppargc1a
Mut	NM_008650	chr17	1416838_at	1448486_at	0.973041	717		*	Mut
Napb	NM_019632	chr2	1423173_at	1423172_at	0.972843	575		*	Napb
Ubqln3	NM_198623	chr7	1436903_at	1453516_at	0.972522	12474
Slc10a2	NM_011388	chr8	1450245_at	1446368_at	0.971918	2342
Gabra1	NM_010250	chr11	1436889_at	1455766_at	0.971383	508	*	*	Gabra1
Kpna1	NM_008465	chr16	1460260_s_at	1449505_at	0.971055	911	*	*	Kpna1
Col4a4	NM_007735	chr1	1440250_at	1445328_at	0.970677	2110		*	Col4a4
Prkd3	NM_029239	chr17	1428230_at	1428229_at	0.970462	968		*	Prkd3
Ebf1	NM_007897	chr11	1416301_a_at	1448293_at	0.969931	1808		*	Ebf1
Ptprb	NM_029928	chr10	1427486_at	1436367_at	0.96985	5577
Rora	NM_013646	chr9	1420583_a_at	1424034_at	0.969631	634	*	*	Rora
Ina	NM_146100	chr19	1448991_a_at	1418178_at	0.969387	697
Kctd4	NM_026214	chr14	1420537_at	1441801_at	0.969318	956		*	Kctd4
Slc35a3	NM_144902	chr3	1429649_at	1429648_at	0.969062	763		*	Slc35a3
Prkar2a	NM_008924	chr9	1428783_at	1452915_at	0.968818	906		*	Prkar2a
4930402H24Rik	NM_029432	chr2	1438038_at	1434126_at	0.968787	1494		*	4930402H24Rik
39873	NM_175188	chr8	1434955_at	1440209_at	0.968541	1170	*	*	39873
B4galt6	NM_019737	chr18	1450913_at	1460329_at	0.968217	652	*	*	B4galt6 /// LOC675709
Hnf4g	NM_013920	chr3	1450518_at	1422182_at	0.967579	604	*	*	Hnf4g
Sardh	NM_138665	chr2	1416662_at	1448426_at	0.967275	786	*	*	Sardh
Pex11a	NM_011068	chr7	1449442_at	1419365_at	0.967139	1175	*	*	Pex11a
Fcrla	NM_145141	chr1	1425802_a_at	1419907_s_at	0.966803	217	*	*	Fcrla
Fads2	NM_019699	chr19	1449325_at	1419031_at	0.966578	1083	*	*	Fads2
1700054O13Rik	NM_026096	chrX	1420424_at	1431673_at	0.966271	2668
Sgip1	NM_144906	chr4	1425180_at	1425181_at	0.965757	420	*	*	Sgip1
Wwp1	NM_177327	chr4	1427098_at	1452299_at	0.965577	1096	*	*	Wwp1
Myoz1	NM_021508	chr14	1460202_at	1448636_at	0.9655	325		*	Myoz1
Sox11	NM_009234	chr12	1429051_s_at	1453002_at	0.96541	558	*	*	Sox11
Syt1	NM_009306	chr10	1421990_at	1433884_at	0.965371	543	*	*	Syt1
Katnal2	NM_027721	chr18	1431436_a_at	1429663_at	0.964837	15827		*	Katnal2
Hmmr	NM_013552	chr11	1450157_a_at	1425815_a_at	0.964681	285		*	Hmmr
Plcxd3	NM_177355	chr15	1436821_at	1439732_at	0.964433	5611
Nek7	NM_021605	chr1	1448474_at	1416816_at	0.96395	467		*	Nek7
Nbeal1	NM_173444	chr1	1442027_at	1429505_at	0.963935	2613
EG380907	NM_001004158	chr14	1445441_at	1423469_at	0.963669	25115
Slc22a6	NM_008766	chr19	1417072_at	1438332_at	0.963554	1214	*	*	Slc22a6
Ppp3ca	NM_008913	chr3	1438478_a_at	1426401_at	0.96345	1016		*	Ppp3ca
Nrp1	NM_008737	chr8	1418084_at	1448944_at	0.963305	1204		*	Nrp1
2610018G03Rik	NM_133729	chrX	1419032_at	1419033_at	0.963078	1199		*	2610018G03Rik
Klf9	NM_010638	chr19	1428289_at	1428288_at	0.962871	1113		*	2310051E17Rik /// Klf9
Slco4c1	NM_172658	chr1	1460616_at	1437870_at	0.962421	2468		*	Slco4c1
Sox6	NM_001025560	chr7	1427677_a_at	1447655_x_at	0.962383	432		*	Sox6
9130213B05Rik	NM_145562	chr5	1424214_at	1428891_at	0.961342	2615		*	9130213B05Rik
Cdh13	NM_019707	chr8	1423551_at	1434115_at	0.960744	929	*	*	Cdh13
Ptgfr	NM_008966	chr3	1449828_at	1446331_at	0.960707	1033		*	Ptgfr
Klf12	NM_010636	chr14	1439847_s_at	1455521_at	0.960634	4414		*	Klf12
Cog8	NM_139229	chr8	1423617_at	1451052_at	0.959419	108		*	Cog8
Fgf12	NM_010199	chr16	1440270_at	1436432_at	0.959229	1297
Brunol4	NM_133195	chr18	1426929_at	1452240_at	0.958895	1452		*	Brunol4
Retsat	NM_026159	chr6	1424715_at	1424716_at	0.958497	784	*	*	Retsat
Smyd1	NM_009762	chr6	1421329_a_at	1450203_at	0.958373	603	*	*	Smyd1
Casp3	NM_009810	chr8	1426165_a_at	1449839_at	0.958129	924	*	*	Casp3
Opcml	NM_177906	chr9	1457446_at	1435612_at	0.957798	330		*	Opcml
Peg3	NM_008817	chr7	1417355_at	1417356_at	0.95775	1026		*	Peg3
Magt1	NM_025952	chrX	1419459_a_at	1428624_at	0.957586	2368
Tmem26	NM_177794	chr10	1434583_at	1435409_at	0.957437	1833
Rgs17	NM_019958	chr10	1450693_at	1439779_at	0.957306	6549
Pbxip1	NM_146131	chr3	1451132_at	1460344_at	0.956786	1960
Rapgef4	NM_019688	chr2	1421622_a_at	1425518_at	0.956579	878	*	*	Rapgef4
Enpp3	NM_134005	chr10	1427302_at	1452384_at	0.95655	566		*	Enpp3
Apcdd1	NM_133237	chr18	1418383_at	1418382_at	0.956325	382		*	Apcdd1
Pak3	NM_008778	chrX	1417923_at	1417924_at	0.955838	1369	*	*	Pak3
Lysmd3	NM_030257	chr13	1460335_at	1434174_at	0.955405	889		*	Lysmd3
4921517L17Rik	NM_027585	chr2	1425047_a_at	1453340_at	0.955362	26948
Tmem176a	NM_025326	chr6	1423909_at	1425603_at	0.954551	1642		*	Tmem176a
Strn3	NM_052973	chr12	1423536_at	1423535_at	0.954531	824		*	LOC100047794 /// Strn3
Slc25a30	NM_026232	chr14	1420835_at	1420836_at	0.954192	430	*	*	Slc25a30
Larp5	NM_172585	chr13	1434598_at	1434597_at	0.954123	1215		*	Larp5
Chmp4c	NM_025519	chr3	1420517_at	1449887_at	0.953553	2411
Rdh11	NM_021557	chr12	1449209_a_at	1418760_at	0.953507	633		*	Rdh11
Bves	NM_024285	chr10	1419003_at	1439848_at	0.953087	2673		*	Bves
Bicd1	NM_009753	chr6	1437548_at	1438701_at	0.953076	3807	*	*	Bicd1
Galnt7	NM_144731	chr8	1426908_at	1452232_at	0.952734	701		*	Galnt7
Tmem47	NM_175771	chrX	1449885_at	1420514_at	0.952615	1362
Tex10	NM_172304	chr4	1434317_s_at	1439464_s_at	0.952596	91		*	Tex10
Hnt	NM_172290	chr9	1426282_at	1426283_at	0.952173	905		*	Hnt
Rorb	NM_001043354	chr19	1455799_at	1439862_at	0.952072	5905	*	*	Rorb
St3gal6	NM_018784	chr16	1449078_at	1449079_s_at	0.95183	317	*	*	St3gal6
Ncoa1	NM_010881	chr12	1418594_a_at	1434515_at	0.951021	2035
Dag1	NM_010017	chr9	1426779_x_at	1426778_at	0.950708	1051		*	Dag1
Esr1	NM_007956	chr10	1435663_at	1460591_at	0.950279	1804	*	*	Esr1
Nrcam	NM_176930	chr12	1434709_at	1430583_at	0.949545	1177		*	Nrcam
Klhl2	NM_178633	chr8	1426978_at	1458351_s_at	0.94925	102		*	Klhl2
Gabrb1	NM_008069	chr5	1419719_at	1443205_at	0.949213	4731
Onecut1	NM_008262	chr9	1450252_at	1421447_at	0.949168	625
Kctd14	NM_001012434	chr7	1426633_s_at	1455451_at	0.948792	1051
Hdgfl1	NM_008232	chr13	1421293_at	1421294_at	0.948431	441	*	*	Hdgfl1
Kif2a	NM_008442	chr13	1450052_at	1450053_at	0.948391	595		*	Kif2a
Dnajc3	NM_008929	chr14	1419162_s_at	1449373_at	0.948161	961		*	Dnajc3a
Stard4	NM_133774	chr18	1429240_at	1455011_at	0.946359	1980		*	Stard4
Mttp	NM_008642	chr3	1419399_at	1419400_at	0.945998	927		*	Mttp
Atxn1	NM_009124	chr13	1438294_at	1434451_at	0.945955	5088
Car5b	NM_019513	chrX	1419705_at	1447928_at	0.94586	1810		*	Car5b
Odz3	NM_011857	chr8	1449315_at	1429178_at	0.945572	1995		*	Odz3
E430004N04Rik	NM_178666	chr10	1439719_at	1436423_at	0.945324	1039		*	E430004N04Rik
Coro6	NM_139128	chr11	1426122_a_at	1436613_at	0.944882	868	*	*	Coro6
Shmt1	NM_009171	chr11	1425179_at	1425178_s_at	0.944603	713		*	Shmt1
Prkce	NM_011104	chr17	1449956_at	1437861_s_at	0.944005	302	*	*	Prkce
Nrip1	NM_173440	chr16	1449089_at	1418469_at	0.943923	865		*	Nrip1
Egfr	NM_207655	chr11	1424932_at	1435888_at	0.943876	4202		*	Egfr
Sp100	NM_013673	chr1	1451821_a_at	1434457_at	0.943713	521		*	Sp100
Ivd	NM_019826	chr2	1418238_at	1449001_at	0.943153	1461		*	Ivd
Kcnb1	NM_008420	chr2	1423179_at	1423180_at	0.942638	1271		*	Kcnb1
St8sia6	NM_145838	chr2	1456147_at	1456440_s_at	0.942629	3642		*	St8sia6
Itga6	NM_008397	chr2	1422444_at	1422445_at	0.942525	1377		*	Itga6
Gpr174	NM_001033251	chrX	1447792_x_at	1440900_at	0.942236	814	*	*	Gpr174
Map3k7ip2	NM_138667	chr10	1451003_at	1423462_at	0.941693	441		*	Map3k7ip2
Il16	NM_010551	chr7	1417391_a_at	1448686_at	0.941416	182		*	Il16
Tc2n	NM_028924	chr12	1439045_x_at	1443933_at	0.939694	3091		*	Tc2n
Agxt2l1	NM_027907	chr3	1452975_at	1441430_at	0.939594	1710
Stxbp4	NM_011505	chr11	1451063_at	1455706_at	0.939162	3345
Isoc1	NM_025478	chr18	1425051_at	1425052_at	0.937871	693
Akr1c20	NM_054080	chr13	1422061_at	1425387_at	0.937691	20120		*	Akr1c20
Proz	NM_025834	chr8	1431721_a_at	1450201_at	0.937361	1016		*	Proz
Rod1	NM_178164	chr4	1424083_at	1455819_at	0.937342	2742		*	Rod1
Zcchc14	NM_080855	chr8	1418169_at	1418168_at	0.937299	540		*	Zcchc14
Snx9	NM_025664	chr17	1423077_at	1423076_at	0.936958	1104	*	*	Snx9
Rab3c	NM_023852	chr13	1449494_at	1435047_at	0.936945	6077
Susd4	NM_144796	chr1	1424221_at	1460593_at	0.936911	797		*	Susd4
Thbs2	NM_011581	chr17	1422571_at	1450663_at	0.936368	1392		*	Thbs2
Pou3f3	NM_008900	chr1	1435197_at	1429857_at	0.935314	1154
Il2rb	NM_008368	chr15	1448759_at	1443937_at	0.935259	1179
Arhgap20	NM_175535	chr9	1427522_at	1429918_at	0.934771	701		*	Arhgap20
Il17ra	NM_008359	chr6	1420904_at	1420905_at	0.934552	635	*	*	Il17ra
Rgs5	NM_009063	chr1	1420941_at	1420942_s_at	0.934549	1031	*	*	Rgs5
Lpin2	NM_022882	chr17	1452837_at	1452836_at	0.932788	1544	*	*	Lpin2
Foxo1	NM_019739	chr3	1416982_at	1416983_s_at	0.932727	544		*	Foxo1
Ssbp2	NM_024272	chr13	1451542_at	1438423_at	0.932713	2669		*	Ssbp2
Lrrc39	NM_175413	chr3	1453592_at	1445841_at	0.932044	910		*	Lrrc39
Ocln	NM_008756	chr13	1448873_at	1440220_at	0.932016	791
A530016L24Rik	NM_177039	chr12	1451606_at	1438734_at	0.931824	579	*	*	A530016L24Rik
Tdo2	NM_019911	chr3	1419093_at	1449337_at	0.931734	529		*	Tdo2
Sulf1	NM_172294	chr1	1438200_at	1436319_at	0.931078	448		*	Sulf1
Dlgap2	NM_172910	chr8	1439767_at	1457979_at	0.930927	5708
Zbtb20	NM_019778	chr16	1422064_a_at	1451577_at	0.93078	538		*	Zbtb20
Kif5b	NM_008448	chr18	1418429_at	1418428_at	0.930708	1011		*	Kif5b
Nodal	NM_013611	chr10	1422057_at	1422058_at	0.930704	683	*	*	Nodal
Sgtb	NM_144838	chr13	1451529_at	1437977_at	0.930689	1028		*	Sgtb
Lrrc8e	NM_028175	chr8	1438445_at	1456008_at	0.930534	571
Lactb2	NM_145381	chr1	1425140_at	1425141_at	0.930349	832		*	Lactb2
Grin1	NM_008169	chr2	1450202_at	1437968_at	0.929197	1044	*	*	Grin1
Mdga2	NM_207010	chr12	1442206_at	1436139_at	0.928891	5066
Gats	NM_030719	chr5	1437252_at	1451589_at	0.928806	2472		*	Gats
Uhrf1bp1l	NM_029166	chr10	1451275_at	1451276_at	0.928733	1137		*	Uhrf1bp1l
Auts2	NM_177047	chr5	1438680_at	1457139_at	0.928675	287		*	Auts2
Slc38a1	NM_134086	chr15	1415903_at	1454764_s_at	0.927805	3153		*	Slc38a1
Pcdh17	NM_001013753	chr14	1436920_at	1453070_at	0.927792	2861	*	*	Pcdh17
Gfra1	NM_010279	chr19	1450440_at	1439015_at	0.927642	1038	*	*	Gfra1
Ms4a2	NM_013516	chr19	1421475_at	1443264_at	0.927323	1476		*	Ms4a2
4933434I20Rik	NM_026233	chr8	1422096_at	1422097_at	0.927243	2841
Elovl7	NM_029001	chr13	1441891_x_at	1440354_at	0.927177	1234		*	Elovl7
Slitrk4	NM_178740	chrX	1437744_at	1440516_at	0.926935	4444
Lpgat1	NM_172266	chr1	1424349_a_at	1424350_s_at	0.926796	1275	*	*	Lpgat1
Cntn1	NM_007727	chr15	1449563_at	1452981_at	0.92659	1543		*	Cntn1
Osbpl1a	NM_207530	chr18	1416823_a_at	1460192_at	0.926471	608		*	Osbpl1a
Ubxd4	NM_145441	chr12	1425019_at	1425020_at	0.926424	1899
Plcb4	NM_013829	chr2	1425338_at	1435771_at	0.925484	1377	*	*	Plcb4
Wwc2	NM_133791	chr8	1448611_at	1417195_at	0.924622	671	*	*	Wwc2
Slc27a1	NM_011977	chr8	1422811_at	1435658_at	0.924324	435		*	Slc27a1
Fbxw7	NM_080428	chr3	1424986_s_at	1451558_at	0.923937	1470	*	*	Fbxw7
L3mbtl3	NM_172787	chr10	1434246_at	1454882_at	0.92383	955		*	L3mbtl3
Odz1	NM_011855	chrX	1421508_at	1458842_at	0.92323	4370	*
Mecp2	NM_010788	chrX	1460246_at	1438930_s_at	0.922633	216		*	Mecp2
Gclc	NM_010295	chr9	1424296_at	1455959_s_at	0.921916	689		*	Gclc
Cnot6	NM_212484	chr11	1426685_a_at	1426683_at	0.921312	1055		*	Cnot6 /// LOC100046343
Man1a	NM_008548	chr10	1417110_at	1417111_at	0.920909	1078	*	*	Man1a
Plp1	NM_011123	chrX	1451718_at	1425468_at	0.920853	478		*	Plp1
Dpp4	NM_010074	chr2	1416697_at	1441342_at	0.920676	1586		*	Dpp4
Trpc1	NM_011643	chr9	1421095_a_at	1421096_at	0.920084	1317		*	Trpc1
Sorl1	NM_011436	chr9	1426258_at	1460390_at	0.91937	563		*	Sorl1
Zbtb16	NM_001033324	chr9	1439163_at	1442026_at	0.918847	2257
Grin2b	NM_008171	chr6	1457003_at	1442370_at	0.918496	16392
Kif17	NM_010623	chr4	1422762_at	1419827_s_at	0.917977	432	*	*	Kif17
Nlgn1	NM_138666	chr3	1437160_at	1440630_at	0.91776	2390
Cnksr2	NM_177751	chrX	1445194_at	1457077_at	0.917208	4788
Flywch1	NM_153791	chr17	1452267_at	1426982_at	0.917147	2616	*	*	Flywch1
Wasf2	NM_153423	chr4	1438683_at	1454673_at	0.917088	1370	*	*	Wasf2
Cacng6	NM_133183	chr7	1425730_at	1451811_at	0.917029	162		*	Cacng6
Sh3glb1	NM_019464	chr3	1418011_a_at	1418012_at	0.916272	1712		*	Sh3glb1
Clgn	NM_009904	chr8	1418617_x_at	1457829_at	0.915498	1613	*	*	Clgn
Mpp5	NM_019579	chr12	1421064_at	1450113_at	0.915453	1051	*	*	Mpp5
Zdhhc2	NM_178395	chr8	1452656_at	1452654_at	0.915081	762	*	*	Zdhhc2
8430419L09Rik	NM_028982	chr6	1449936_at	1420630_at	0.914917	1140	*	*	8430419L09Rik
Rdh10	NM_133832	chr1	1426968_a_at	1460632_at	0.91409	1082
Igsf6	NM_030691	chr7	1421408_at	1430878_at	0.913257	1154
Pnmal2	NM_001099636	chr7	1438363_at	1435960_at	0.913101	1716		*	Pnmal2
Hif1a	NM_010431	chr12	1427418_a_at	1416035_at	0.913058	502	*	*	Hif1a
Homer1	NM_147176	chr13	1439662_at	1447057_at	0.913	7937
Jph1	NM_020604	chr1	1421520_at	1438428_at	0.912571	2347		*	Jph1
Syt17	NM_138649	chr7	1422955_at	1433909_at	0.912489	1072	*	*	Syt17
A1cf	NM_001081074	chr19	1432212_at	1453397_at	0.912324	2854
Slco2a1	NM_033314	chr9	1420913_at	1420914_at	0.91214	260		*	Slco2a1
Clstn1	NM_023051	chr4	1421860_at	1421861_at	0.912073	944	*	*	Clstn1
N28178	NM_172690	chr4	1455023_at	1441610_at	0.911799	2490	*	*	LOC100044356 /// N28178
1110032E23Rik	NM_133187	chr3	1416805_at	1429637_at	0.911558	2835
Kcnj3	NM_008426	chr2	1421468_at	1444025_at	0.910199	1826	*	*	Kcnj3
Gpr177	NM_026582	chr3	1423824_at	1423825_at	0.909942	605	*	*	Gpr177
Tmem30a	NM_133718	chr9	1416446_at	1448340_at	0.909563	575		*	Tmem30a
A530088H08Rik	NM_178656	chr11	1440581_at	1447493_at	0.909559	1132		*	A530088H08Rik
Adnp2	NM_175028	chr18	1452002_at	1426262_at	0.909403	705		*	Adnp2
Centa2	NM_172133	chr11	1425638_at	1425639_at	0.909274	306		*	Centa2
Ppp3cb	NM_008914	chr14	1428473_at	1428474_at	0.90823	619		*	Ppp3cb
Fzd4	NM_008055	chr7	1449416_at	1434756_at	0.907954	2863
Ptplb	NM_023587	chr16	1437329_at	1446923_at	0.907346	816
Pdgfa	NM_008808	chr5	1418711_at	1449187_at	0.90708	801		*	Pdgfa
Cttnbp2nl	NM_030249	chr3	1449300_at	1418985_at	0.906688	854	*	*	Cttnbp2nl
A930001M12Rik	NM_177175	chr4	1458866_at	1435858_at	0.906252	1487
Ckap2l	NM_181589	chr2	1453769_at	1435938_at	0.906089	622		*	Ckap2l
Gpc4	NM_008150	chrX	1421088_at	1436514_at	0.906022	1421		*	Gpc4
Pik3cg	NM_020272	chr12	1422707_at	1422708_at	0.905918	2400		*	Pik3cg
C1qtnf7	NM_175425	chr5	1429030_at	1460163_at	0.905765	587		*	C1qtnf7
Pbx3	NM_016768	chr2	1421193_a_at	1447640_s_at	0.905422	124		*	Pbx3
Ptger4	NM_008965	chr15	1421073_a_at	1424208_at	0.904977	367	*	*	Ptger4
Prepl	NM_145984	chr17	1426346_at	1426345_at	0.904121	1135		*	Prepl
Olfml1	NM_172907	chr7	1455663_at	1434632_at	0.903865	938
Pdgfd	NM_027924	chr9	1426319_at	1456532_at	0.903817	1259	*	*	Pdgfd
D630023F18Rik	NM_175293	chr1	1439880_at	1440468_at	0.902718	1987		*	D630023F18Rik
Prox1	NM_008937	chr1	1457432_at	1437894_at	0.902417	1993		*	Prox1
Impa2	NM_053261	chr18	1418665_at	1459983_at	0.902208	385		*	Impa2
Col3a1	NM_009930	chr1	1427883_a_at	1427884_at	0.901919	533		*	Col3a1
Pxmp4	NM_021534	chr2	1422780_at	1455438_at	0.901797	1111
Jarid2	NM_021878	chr13	1422698_s_at	1422697_s_at	0.901762	623	*	*	Jarid2
BC016495	NM_145497	chr19	1425646_at	1447503_at	0.90159	203		*	BC016495
Mmp15	NM_008609	chr8	1437462_x_at	1439734_at	0.901001	514
BC030499	NM_001045522	chr11	1444656_at	1444835_at	0.900724	1332		*	BC030499
Exoc4	NM_009148	chr6	1422684_a_at	1422686_s_at	0.900444	991		*	Exoc4
Bmp5	NM_007555	chr9	1421282_at	1455851_at	0.900432	1265	*	*	Bmp5
Atp2b1	NM_026482	chr10	1428937_at	1452969_at	0.900429	1742		*	Atp2b1
Zfp612	NM_175480	chr8	1427104_at	1456824_at	0.899142	2514		*	Zfp612
Lancl2	NM_133737	chr6	1420857_at	1450028_a_at	0.898918	912
Wnt5a	NM_009524	chr14	1448818_at	1437673_at	0.898841	1669
Gprasp1	NM_026081	chrX	1424455_at	1434073_at	0.898542	41060
Opa3	NM_207525	chr7	1455131_at	1434886_at	0.898295	763	*	*	Opa3
Ddef1	NM_010026	chr15	1425572_a_at	1435059_at	0.898192	1573
Taok3	NM_001081308	chr5	1455733_at	1448019_at	0.897863	1151	*
Galnt1	NM_013814	chr18	1423237_at	1423236_at	0.897684	936		*	Galnt1
Far1	NM_026143	chr7	1426371_at	1435315_s_at	0.896192	983
Adcy9	NM_009624	chr16	1418586_at	1434454_at	0.895307	2119		*	Adcy9
Pde8a	NM_008803	chr7	1418407_at	1418406_at	0.895078	803	*	*	Pde8a
Eef1a2	NM_007906	chr2	1418062_at	1455690_at	0.894937	1121
Il18rap	NM_010553	chr1	1421291_at	1456545_at	0.89351	2027		*	Il18rap
Adamts5	NM_011782	chr16	1456404_at	1441389_at	0.892491	1870
Lgtn	NM_010709	chr1	1451211_a_at	1436724_a_at	0.892419	1197	*	*	Lgtn
Rab11fip2	NM_001033172	chr19	1434948_at	1455169_at	0.892325	757		*	Rab11fip2
Rbms3	NM_178660	chr9	1436937_at	1436938_at	0.892175	801		*	Rbms3
Rpl39l	NM_026594	chr16	1423327_at	1442796_at	0.892159	65847
Smek2	NM_134034	chr11	1450901_a_at	1450900_at	0.891769	833		*	Smek2
Rabep1	NM_019400	chr11	1421305_x_at	1427448_at	0.891635	310	*	*	Rabep1
6330407J23Rik	NM_026138	chr10	1429628_at	1442369_at	0.891229	9514
Cyp2d22	NM_019823	chr15	1419039_at	1419040_at	0.890844	607		*	Cyp2d22
Mafg	NM_010756	chr11	1448916_at	1434054_at	0.890804	3001
Fmo5	NM_010232	chr3	1450332_s_at	1440899_at	0.8905	2699	*	*	Fmo5 /// LOC100046051
Gnaz	NM_010311	chr10	1426517_at	1435268_at	0.889247	735
Zfp281	NM_177643	chr1	1452045_at	1426377_at	0.888859	1731	*	*	Zfp281
Pank1	NM_023792	chr19	1418715_at	1441765_at	0.888763	1418
Dnajc5	NM_016775	chr2	1448850_a_at	1436179_a_at	0.888018	206		*	Dnajc5
Marveld3	NM_212447	chr8	1451764_at	1445501_at	0.887966	3059
Sh3bgrl2	NM_172507	chr9	1434109_at	1434211_at	0.887798	975		*	Sh3bgrl2
Ndfip1	NM_022996	chr18	1451493_at	1424821_at	0.887702	604	*	*	LOC100046168 /// Ndfip1
Nr4a2	NM_013613	chr2	1450749_a_at	1450750_a_at	0.887595	580	*	*	Nr4a2
C130038G02Rik	NM_029920	chr5	1432205_a_at	1434780_at	0.887445	1932		*	C130038G02Rik
Usp6nl	NM_001080548	chr2	1455580_at	1445161_at	0.887117	530	*	*	Usp6nl
Fbxo32	NM_026346	chr15	1417522_at	1435265_at	0.88647	4109
Slc19a3	NM_030556	chr1	1450348_at	1436417_at	0.886171	967		*	Slc19a3
Lypd1	NM_145100	chr1	1431569_a_at	1442887_at	0.884489	4351
Gfap	NM_010277	chr11	1440142_s_at	1426508_at	0.884388	891		*	Gfap
Ggcx	NM_019802	chr6	1423554_at	1445898_at	0.884339	1378		*	Ggcx
Pak2	NM_177326	chr16	1454887_at	1434250_at	0.883361	1240		*	Pak2
Megf9	NM_172694	chr4	1455960_at	1433968_a_at	0.883253	3007	*	*	Megf9
Nebl	NM_028757	chr2	1451846_at	1438452_at	0.882711	2660		*	Nebl
Tcte2	NM_022311	chr17	1425009_at	1430773_a_at	0.882482	3931		*	Tcte2
Tmem16f	NM_175344	chr15	1455309_at	1455308_at	0.881985	648		*	Tmem16f
Akt3	NM_011785	chr1	1435879_at	1435260_at	0.8819	2006		*	Akt3
Rap1b	NM_024457	chr10	1435519_at	1455349_at	0.881063	589
Spag6	NM_015773	chr16	1417528_at	1431509_at	0.880616	45285
Slc26a2	NM_007885	chr18	1421145_at	1443882_at	0.880349	2416
Foxp1	NM_053202	chr6	1421140_a_at	1421141_a_at	0.879748	300	*	*	Foxp1
Clock	NM_007715	chr5	1418659_at	1418660_at	0.879141	1179	*	*	Clock
St6galnac5	NM_012028	chr3	1449468_at	1419420_at	0.879073	740	*	*	St6galnac5
Hfe	NM_010424	chr13	1422645_at	1450702_at	0.878529	1777		*	Hfe
Dsg1a	NM_010079	chr18	1458000_at	1442936_at	0.878321	199964
Sfpq	NM_023603	chr4	1423795_at	1423796_at	0.877913	383		*	Sfpq
Tomm70a	NM_138599	chr16	1426675_at	1434243_s_at	0.877787	1978	*	*	Tomm70a
9030425E11Rik	NM_133733	chr9	1448250_at	1448251_at	0.877753	923	*	*	9030425E11Rik
Kcnma1	NM_010610	chr14	1424848_at	1455554_at	0.877193	6390
Ado	NM_001005419	chr10	1435923_at	1442135_at	0.87579	557		*	Ado
Me2	NM_145494	chr18	1426572_at	1439526_at	0.875732	4977
Sesn3	NM_030261	chr9	1453313_at	1449303_at	0.875453	6908		*	Sesn3
Nav1	NM_173437	chr1	1436907_at	1455849_at	0.875313	837		*	Nav1
Dlk1	NM_010052	chr12	1449939_s_at	1442724_at	0.8752	2592
Impad1	NM_177730	chr4	1437288_at	1437289_at	0.874087	886		*	Impad1
Thra	NM_178060	chr11	1426997_at	1443952_at	0.874081	2542
Mmp16	NM_019724	chr4	1422626_at	1437568_at	0.873587	817	*	*	Mmp16
Rnf182	NM_183204	chr13	1440086_at	1434982_at	0.873153	1960
Cntnap2	NM_001004357	chr6	1437782_at	1439750_at	0.87289	2698
Gria2	NM_001083806	chr3	1434146_at	1438057_at	0.872523	3168
Adamts4	NM_172845	chr1	1452595_at	1455965_at	0.87219	626	*	*	Adamts4
Ranbp2	NM_011240	chr10	1422621_at	1450690_at	0.872149	668		*	Ranbp2
Angpt4	NM_009641	chr2	1450325_at	1455427_at	0.870962	615	*	*	Angpt4
Klf7	NM_033563	chr1	1419354_at	1419356_at	0.870952	904	*	*	Klf7
Acvr2b	NM_007397	chr9	1419140_at	1439856_at	0.870094	1351		*	Acvr2b
Uba5	NM_025692	chr9	1451973_at	1435247_at	0.870093	788		*	Uba5
Gpr83	NM_010287	chr9	1423415_at	1439569_at	0.869986	1242		*	Gpr83
Yod1	NM_178691	chr1	1436976_a_at	1460624_at	0.8699	2174
3321401G04Rik	NM_029930	chr6	1430436_at	1428541_at	0.869803	3172		*	3321401G04Rik
Klhl24	NM_029436	chr16	1429351_at	1428651_at	0.869479	1396		*	Klhl24
Smad4	NM_008540	chr18	1422487_at	1422486_a_at	0.869332	187		*	LOC100048076 /// Smad4
Klf3	NM_008453	chr5	1429360_at	1454666_at	0.868984	2717
F10	NM_007972	chr8	1449305_at	1418992_at	0.868771	233		*	F10
Sema3d	NM_028882	chr5	1453148_at	1429459_at	0.868259	1764
Rcc2	NM_173867	chr4	1452226_at	1426897_at	0.868243	1425	*
Bmpr2	NM_007561	chr1	1419616_at	1434310_at	0.868216	6740		*	Bmpr2
Slc25a36	NM_138756	chr9	1419656_at	1419657_a_at	0.867543	1409		*	Slc25a36
Zfp828	NM_181854	chr8	1436020_at	1454679_at	0.867472	1021	*	*	Zfp828
Casc5	NM_029617	chr2	1430193_at	1458076_at	0.867095	5147
Rasal2	NM_177644	chr1	1436910_at	1436248_at	0.866048	5487
Epha3	NM_010140	chr16	1425574_at	1455426_at	0.865604	1617	*	*	Epha3
Gemin5	NM_172558	chr11	1436310_at	1455453_at	0.865421	1023		*	Gemin5
Edem1	NM_138677	chr6	1451218_at	1457287_at	0.865317	2585
Odz4	NM_011858	chr7	1455993_at	1434530_at	0.864346	2300	*	*	Odz4
Nr2c2	NM_011630	chr6	1425014_at	1451569_at	0.864186	841	*	*	Nr2c2
Dgke	NM_019505	chr11	1436547_at	1438078_at	0.864145	2260	*	*	Dgke
Soat1	NM_009230	chr1	1417695_a_at	1434362_at	0.864036	3489
Fut11	NM_028428	chr14	1437748_at	1434123_at	0.863999	701		*	Fut11
Tspan8	NM_146010	chr10	1424649_a_at	1420018_s_at	0.863772	246		*	Tspan8
Dusp15	NM_145744	chr2	1426189_at	1435126_at	0.863013	3863		*	Dusp15
Glp1r	NM_021332	chr17	1422330_at	1430642_at	0.862936	4245
Entpd1	NM_009848	chr19	1450939_at	1453586_at	0.862607	598		*	Entpd1
1200003C05Rik	NM_024205	chr12	1441959_s_at	1424106_at	0.862024	394		*	1200003C05Rik
5830404H04Rik	NM_174847	chr16	1437731_at	1443901_at	0.861329	2041	*	*	5830404H04Rik
Icos	NM_017480	chr1	1421930_at	1436598_at	0.860857	1178	*	*	Icos
Pias2	NM_008602	chr18	1419454_x_at	1428725_at	0.859829	1849		*	Pias2
Mme	NM_008604	chr3	1422975_at	1455961_at	0.859491	1381
Mlph	NM_053015	chr1	1425586_a_at	1449896_at	0.858614	1040		*	Mlph
Nhlrc2	NM_025811	chr19	1429145_at	1433929_at	0.858526	4202		*	Nhlrc2
3110003A22Rik	NM_026534	chr4	1449122_at	1439932_at	0.858012	1854		*	3110003A22Rik
Zdhhc17	NM_172554	chr10	1455986_at	1434397_at	0.857877	1153		*	Zdhhc17
Tyr	NM_011661	chr7	1448821_at	1456095_at	0.857805	989		*	Tyr
Kcnip2	NM_030716	chr19	1425870_a_at	1436275_at	0.857015	1277	*	*	Kcnip2
Mark1	NM_145515	chr1	1425509_at	1425510_at	0.856887	402		*	Mark1
Arl5b	NM_029466	chr2	1437884_at	1455166_at	0.85655	3231		*	Arl5b
Cpsf6	NM_001013391	chr10	1428233_at	1428234_at	0.856175	649		*	Cpsf6
Prpf40a	NM_018785	chr2	1420916_at	1429436_at	0.855804	1624		*	Prpf40a
2810439F02Rik	NM_028341	chr18	1426223_at	1441380_at	0.855675	1754		*	2810439F02Rik
Pycard	NM_023258	chr7	1446926_at	1435973_at	0.855401	1629		*	Pycard
Mcoln3	NM_134160	chr3	1450148_at	1437540_at	0.855086	840	*	*	Mcoln3
Pde7a	NM_001122759	chr3	1458218_s_at	1450933_at	0.855064	379	*	*	Pde7a
Arf3	NM_007478	chr15	1423973_a_at	1434787_at	0.854789	1128		*	Arf3
C1qtnf1	NM_019959	chr11	1448912_at	1455582_at	0.854746	1638
Loxl2	NM_033325	chr14	1452436_at	1431004_at	0.854461	2069
Ppm1l	NM_178726	chr3	1438012_at	1435699_at	0.854365	1766	*	*	Ppm1l
Spon1	NM_145584	chr7	1451342_at	1424415_s_at	0.854302	1015		*	Spon1
Dennd2d	NM_001093754	chr3	1451363_a_at	1438712_at	0.854161	1676	*	*	Dennd2d
Mmp19	NM_021412	chr10	1421976_at	1421977_at	0.853832	474	*	*	Mmp19
Gpr85	NM_145066	chr6	1437618_x_at	1424897_at	0.853718	634		*	Gpr85
Itga1	NM_001033228	chr13	1455251_at	1439713_at	0.853583	1485		*	Itga1
Clec2i	NM_020257	chr6	1422166_at	1456426_at	0.852929	1075
Lrp6	NM_008514	chr6	1451022_at	1428500_at	0.852667	3739
Creb3l2	NM_178661	chr6	1437396_at	1452381_at	0.852647	3528		*	Creb3l2
Bbx	NM_027444	chr16	1425835_a_at	1458602_at	0.852577	1343		*	Bbx
Lpp	NM_178665	chr16	1437235_x_at	1438271_at	0.852549	5190		*	Lpp
Elavl3	NM_010487	chr9	1452524_a_at	1435871_at	0.852512	1495
Ap1g1	NM_009677	chr8	1423388_at	1460712_s_at	0.852022	405	*	*	Ap1g1
Galnt13	NM_173030	chr2	1457045_at	1439899_at	0.851658	328	*	*	Galnt13
Exoc6	NM_175353	chr19	1424230_at	1460576_at	0.851304	760		*	Exoc6
2510006D16Rik	NM_029748	chr4	1425054_a_at	1415763_a_at	0.851079	602	*	*	2510006D16Rik
Hspa4l	NM_011020	chr3	1449010_at	1458385_at	0.850856	1231		*	Hspa4l
Rps6ka5	NM_153587	chr12	1431050_at	1440343_at	0.850848	1198		*	Rps6ka5
D17Wsu104e	NM_080837	chr17	1416696_at	1448439_at	0.849198	239		*	D17Wsu104e
Sh3bp4	NM_133816	chr1	1416305_at	1455250_at	0.848588	1231		*	Sh3bp4
Serpina3k	NM_011458	chr12	1423866_at	1457263_at	0.848059	2078
Ndufa10	NM_024197	chr1	1448934_at	1418068_at	0.847618	642		*	Ndufa10
Pak6	NM_001033254	chr2	1445475_at	1455200_at	0.847013	739	*	*	Pak6
Diap1	NM_007858	chr18	1421143_at	1454979_at	0.846704	1207	*	*	Diap1
4932432K03Rik	NM_144535	chr14	1424738_at	1438418_at	0.846485	2840		*	4932432K03Rik
Psmc6	NM_025959	chr14	1417771_a_at	1417769_at	0.846227	197	*	*	Psmc6
Scrn1	NM_027268	chr6	1428717_at	1428718_at	0.845353	1747	*	*	Scrn1
Chd1	NM_007690	chr17	1420990_at	1450077_at	0.845187	858		*	Chd1
Mns1	NM_008613	chr9	1419402_at	1444769_at	0.845156	3410
Stx12	NM_133887	chr4	1448936_at	1435982_at	0.845041	533		*	Stx12
Fcgr2b	NM_001077189	chr1	1435477_s_at	1442118_at	0.844748	1856
Adamtsl5	NM_001113548	chr10	1420336_at	1438266_at	0.844724	751	*	*	Adamtsl5
Enpp6	NM_177304	chr8	1438785_at	1442075_at	0.843883	1763
Zmym2	NM_029498	chr14	1452970_at	1428941_at	0.843734	1079		*	Zmym2
Ndst1	NM_008306	chr18	1460436_at	1428367_at	0.84328	1440		*	Ndst1
Lef1	NM_010703	chr3	1430448_at	1454734_at	0.84307	791
Sfrs12	NM_172592	chr13	1427134_at	1457392_at	0.84266	749
Sox4	NM_009238	chr13	1449370_at	1433575_at	0.842172	1589	*	*	Sox4
Cdc2l6	NM_198164	chr10	1434997_at	1455031_at	0.84137	1554	*	*	Cdc2l6
Tmem38b	NM_028053	chr4	1449677_s_at	1456544_at	0.840415	1363	*	*	Tmem38b
Sypl	NM_198710	chr12	1422881_s_at	1422882_at	0.840405	268		*	Sypl
Rnf11	NM_013876	chr4	1426404_a_at	1426405_at	0.83986	531		*	Rnf11
6230416J20Rik	NM_173400	chr4	1455488_at	1429665_at	0.839664	2200		*	6230416J20Rik
Calb1	NM_009788	chr4	1417504_at	1456934_at	0.839642	1286	*	*	Calb1
Prkg1	NM_001013833	chr19	1449876_at	1444232_at	0.838681	3031		*	Prkg1
Narg1	NM_053089	chr3	1418022_at	1435139_at	0.838498	914		*	Narg1
Ntrk3	NM_008746	chr7	1455917_at	1447723_at	0.838014	7078
Spg20	NM_144895	chr3	1424876_s_at	1451520_at	0.837929	974	*	*	Spg20
App	NM_007471	chr16	1427442_a_at	1440153_at	0.835923	1738
Osbpl3	NM_027881	chr6	1428484_at	1438724_at	0.834466	1597		*	Osbpl3
Ankrd28	NM_001024604	chr14	1434630_at	1454801_at	0.834262	1139		*	Ankrd28
Gpam	NM_008149	chr19	1425834_a_at	1419499_at	0.833847	2055		*	Gpam
Nipa1	NM_153578	chr7	1434864_at	1452763_at	0.833801	4851		*	Nipa1
Gclm	NM_008129	chr3	1418627_at	1439050_at	0.833781	2850
Tor3a	NM_023141	chr1	1450454_at	1421998_at	0.8336	938
Cyp20a1	NM_030013	chr1	1430452_at	1435616_at	0.832292	586		*	Cyp20a1
Zfp516	NM_183033	chr18	1455944_at	1437921_x_at	0.832242	677		*	Zfp516
Mtap2	NM_008632	chr1	1434194_at	1434989_at	0.831989	256320
Rgmb	NM_178615	chr17	1428429_at	1433587_at	0.831899	911	*	*	Rgmb
Uba6	NM_172712	chr5	1428944_at	1428945_at	0.831165	967		*	Uba6
Rif1	NM_175238	chr2	1429490_at	1436585_at	0.828724	4320
Mc5r	NM_013596	chr18	1460723_at	1457102_at	0.82685	2623
Timp4	NM_080639	chr6	1423405_at	1435833_at	0.824961	1054
Cdh11	NM_009866	chr8	1450757_at	1435120_at	0.824841	878
Zfp52	NM_144515	chr17	1426471_at	1426472_at	0.824014	111		*	Zfp52
Tbc1d20	NM_024196	chr2	1452140_at	1426644_at	0.823894	1276	*	*	Tbc1d20
Nmt2	NM_008708	chr2	1423581_at	1438740_at	0.823496	690		*	Nmt2
Ddx25	NM_013932	chr9	1418263_at	1443290_at	0.823477	5047
Diap2	NM_172493	chrX	1427564_at	1442003_at	0.82343	4589	*	*	Diap2
Cul5	NM_027807	chr9	1456102_a_at	1428287_at	0.823379	1833		*	Cul5
Efcab1	NM_025769	chr16	1454198_a_at	1455074_at	0.823218	791	*	*	Efcab1
Hip1	NM_146001	chr5	1424755_at	1434557_at	0.823003	1466	*	*	Hip1
Sla2	NM_029983	chr2	1451492_at	1437504_at	0.822774	420	*	*	Sla2
Agps	NM_172666	chr2	1454918_at	1434919_at	0.820896	1575
Pcmt1	NM_008786	chr10	1456604_a_at	1422665_a_at	0.819521	842		*	Pcmt1
Irak4	NM_029926	chr15	1451749_at	1451750_at	0.819112	264	*	*	Irak4
Jph2	NM_021566	chr2	1421453_at	1455404_at	0.817739	1412	*	*	Jph2
Ptprt	NM_021464	chr2	1450174_at	1439725_at	0.815962	5543	*	*	Ptprt
Ehd2	NM_153068	chr7	1424157_at	1424158_at	0.815718	564	*	*	Ehd2
Kcnh5	NM_172805	chr12	1441742_at	1444923_at	0.81521	8097
Slc16a14	NM_027921	chr1	1430629_at	1439661_at	0.814555	643	*	*	Slc16a14
Tox	NM_145711	chr4	1425484_at	1442039_at	0.813196	982
Kcnt2	NM_001081027	chr1	1440030_at	1459971_at	0.813011	1762
2700078E11Rik	NM_030197	chr19	1424982_a_at	1451556_a_at	0.812663	460	*	*	2700078E11Rik
2310044G17Rik	NM_173735	chr12	1424913_at	1424914_at	0.811152	1128	*	*	2310044G17Rik
Plekha2	NM_031257	chr8	1417288_at	1436177_at	0.810816	1638	*	*	Plekha2
Sema6c	NM_011351	chr3	1423454_a_at	1451898_a_at	0.810154	468	*	*	Sema6c
Trim69	NM_080510	chr2	1418757_at	1430433_at	0.809893	27186
Nek4	NM_011849	chr14	1427639_a_at	1449861_at	0.809114	548	*	*	Nek4
Hs3st1	NM_010474	chr5	1423450_a_at	1445894_at	0.808276	4848
Thoc3	NM_028597	chr13	1423970_at	1423971_at	0.807883	602		*	Thoc3
Vldlr	NM_013703	chr19	1434465_x_at	1451156_s_at	0.807811	971		*	Vldlr
Magi3	NM_133853	chr3	1421035_a_at	1435461_at	0.807645	1855		*	Magi3
Mastl	NM_025979	chr2	1423524_at	1423525_at	0.807393	1414		*	Mastl
4921506M07Rik	NM_001037743	chr12	1431730_at	1457349_at	0.807321	115752
Slk	NM_009289	chr19	1449336_a_at	1425977_a_at	0.80719	1123	*	*	Slk
Nvl	NM_026171	chr1	1453018_at	1453019_at	0.806936	530		*	Nvl
Gabra3	NM_008067	chrX	1421263_at	1436957_at	0.8068	901	*	*	Gabra3
Csnk1a1	NM_146087	chr18	1424827_a_at	1428537_at	0.805855	1724		*	Csnk1a1
Il31ra	NM_139299	chr13	1451535_at	1445095_at	0.805557	788
Acsl3	NM_001033606	chr1	1428386_at	1428387_at	0.804873	599		*	Acsl3
2600011E07Rik	NM_028113	chr14	1454051_at	1428866_at	0.804543	7109
Kdelr2	NM_025841	chr5	1417205_at	1417204_at	0.804541	759	*	*	Kdelr2
Ammecr1l	NM_153515	chr18	1428904_at	1460450_at	0.804493	926		*	Ammecr1l
C1galt1	NM_052993	chr6	1450745_at	1422772_at	0.804488	875		*	C1galt1
Rrp1b	NM_028244	chr17	1452119_at	1456117_at	0.803206	2217		*	Rrp1b
Ankrd26	NM_001081112	chr6	1438703_at	1436071_at	0.8032	775		*	Ankrd26
Nubp1	NM_011955	chr16	1418905_at	1418906_at	0.803152	840		*	Nubp1
Ada	NM_007398	chr2	1417976_at	1439718_at	0.80265	2742
Pvrl3	NM_021496	chr16	1421132_at	1421133_at	0.801529	704		*	LOC100047693 /// Pvrl3
Neto1	NM_144946	chr18	1425132_at	1456283_at	0.801504	581	*	*	Neto1
Cuedc1	NM_198013	chr11	1451447_at	1435358_at	0.800309	1191		*	Cuedc1
Chic1	NM_009767	chrX	1427573_at	1439300_at	0.800125	1623		*	Chic1
Plxdc2	NM_026162	chr2	1418912_at	1431110_at	0.799782	3676		*	Plxdc2
Eif2c4	NM_153177	chr4	1429779_at	1453289_at	0.799728	2481		*	Eif2c4
Lhx4	NM_010712	chr1	1421483_at	1439905_at	0.799627	3595
Thsd1	NM_019576	chr8	1449621_s_at	1418205_at	0.799538	1380	*	*	Thsd1
Tbl1x	NM_020601	chrX	1434643_at	1434644_at	0.799509	839		*	Tbl1x
Pdcd6ip	NM_011052	chr9	1426184_a_at	1449674_s_at	0.799033	421	*	*	Pdcd6ip
Lyst	NM_010748	chr13	1421384_at	1434674_at	0.798492	1335		*	Lyst
Tbx20	NM_194263	chr9	1425158_at	1453351_at	0.797787	2321		*	Tbx20
Pon3	NM_173006	chr6	1419298_at	1447340_at	0.797751	4482
Nup155	NM_133227	chr15	1449200_at	1444342_at	0.797311	1328		*	Nup155
Lrrc50	NM_026648	chr8	1421974_at	1431898_at	0.797182	18251
Rsf1	NM_001081267	chr7	1438735_at	1457751_at	0.796956	3247	*
Gapvd1	NM_025709	chr2	1429454_at	1429455_at	0.796475	362	*	*	Gapvd1
Fancd2	NM_001033244	chr6	1439091_at	1438339_at	0.796068	427		*	Fancd2
Slc30a7	NM_023214	chr3	1450697_at	1435717_at	0.795832	6907
Ncam2	NM_001113208	chr16	1425301_at	1455603_at	0.79379	4319
Igf2	NM_001122737	chr7	1448152_at	1448194_a_at	0.793733	75170
Slc9a9	NM_177909	chr9	1437488_at	1433719_at	0.79297	977		*	Slc9a9
H6pd	NM_173371	chr4	1452145_at	1442005_at	0.792665	4426
Nipbl	NM_027707	chr15	1437158_at	1453576_at	0.791662	578		*	Nipbl
Fktn	NM_139309	chr4	1446624_at	1435801_at	0.791364	2303		*	Fktn
Jph3	NM_020605	chr8	1418161_at	1443724_at	0.791238	3425		*	Jph3
Snx13	NM_001014973	chr12	1454938_at	1435251_at	0.790227	1969		*	Snx13
Mfap3l	NM_027756	chr8	1441481_at	1428804_at	0.789991	3962		*	Mfap3l
Itgal	NM_008400	chr7	1425367_at	1435560_at	0.788879	1167	*	*	Itgal
Clip1	NM_019765	chr5	1450351_a_at	1452929_at	0.788209	1183	*	*	Clip1
Slit3	NM_011412	chr11	1452296_at	1427086_at	0.788153	3657
Il6st	NM_010560	chr13	1452843_at	1437303_at	0.787617	1586		*	Il6st
1700012G19Rik	NM_025954	chr17	1452919_a_at	1428788_at	0.787423	1477		*	1700012G19Rik
Gpr50	NM_010340	chrX	1450346_at	1455498_at	0.786497	1144	*	*	Gpr50
Hspa2	NM_001002012	chr12	1417101_at	1456823_at	0.786469	32396
Pura	NM_008989	chr18	1449934_at	1420628_at	0.786305	1429		*	LOC100045958 /// Pura
Tuba8	NM_017379	chr6	1419518_at	1446771_at	0.786203	550	*	*	Tuba8
Mettl1	NM_010792	chr10	1419122_at	1439155_at	0.786109	825		*	Mettl1
Nus1	NM_030250	chr10	1420646_at	1460563_at	0.785893	853		*	LOC100047601 /// Nus1
Gfm1	NM_138591	chr3	1416570_s_at	1448381_at	0.785594	1426		*	Gfm1
Fancg	NM_053081	chr4	1420960_at	1450059_at	0.785368	147		*	Fancg
Raph1	NM_001045513	chr1	1434302_at	1456918_at	0.785176	825		*	Raph1
Tmem64	NM_181401	chr4	1433735_a_at	1434307_at	0.784667	1066		*	Tmem64
Fbxo31	NM_133765	chr8	1417969_at	1428926_at	0.784564	2518
Jam2	NM_023844	chr16	1449408_at	1419288_at	0.7843	607	*	*	Jam2
Socs6	NM_018821	chr18	1452764_at	1435492_at	0.78409	2546		*	Socs6
Crebbp	NM_001025432	chr16	1436983_at	1435224_at	0.783804	1039		*	Crebbp
AI314180	NM_172381	chr4	1452122_at	1436185_at	0.783081	1074		*	AI314180
Tlcd1	NM_026708	chr11	1452132_at	1436404_at	0.782705	1556		*	Tlcd1
Foxg1	NM_008241	chr12	1418357_at	1440204_at	0.782466	20459
Appbp2	NM_025825	chr11	1451251_at	1434040_at	0.781638	1785		*	Appbp2
Cnot7	NM_011135	chr8	1460665_a_at	1423641_s_at	0.781283	366	*	*	Cnot7
Acp2	NM_007387	chr2	1424654_at	1436788_at	0.780587	480	*	*	Acp2
Rnf144b	NM_146042	chr13	1425282_at	1439153_at	0.780495	1419		*	Rnf144b
Pik3ap1	NM_031376	chr19	1421285_at	1429831_at	0.780449	1840	*	*	Pik3ap1
Usp46	NM_177561	chr5	1435325_at	1436518_at	0.780375	1282		*	Usp46
Slc37a3	NM_028123	chr6	1453915_a_at	1424920_at	0.780333	1190	*	*	Slc37a3
Riok2	NM_025934	chr17	1436684_a_at	1440381_at	0.780122	808
A130022J15Rik	NM_175313	chr6	1434492_at	1433671_at	0.779584	498		*	A130022J15Rik
Cyp2u1	NM_027816	chr3	1453500_at	1442537_at	0.778556	1939
Asphd2	NM_028386	chr5	1452958_at	1435845_at	0.778305	1027
Actr1b	NM_146107	chr1	1452057_at	1426403_at	0.775949	926		*	Actr1b
Pdlim5	NM_019808	chr3	1422863_s_at	1427475_a_at	0.775935	1002		*	Pdlim5
Mtdh	NM_026002	chr15	1434883_at	1434884_at	0.775575	940		*	Mtdh
Nt5c2	NM_029810	chr19	1417201_at	1448614_at	0.774812	854		*	Nt5c2
Adipor1	NM_028320	chr1	1439017_x_at	1424312_at	0.774307	758	*	*	Adipor1
Cdkl1	NM_183294	chr12	1429664_at	1455528_at	0.773381	1662
Foxf1a	NM_010426	chr8	1423013_at	1434939_at	0.773364	951		*	Foxf1a
Paqr7	NM_027995	chr4	1460674_at	1435312_at	0.773026	967		*	Paqr7
Sc5d	NM_172769	chr9	1451457_at	1434520_at	0.772666	2218		*	Sc5d
Lrrtm4	NM_178731	chr6	1437214_at	1442701_at	0.772193	88840
Rasgrf2	NM_009027	chr13	1421621_at	1440918_at	0.771764	1447		*	Rasgrf2
Akap6	NM_198111	chr12	1440859_at	1444444_at	0.770909	3751
Paqr9	NM_198414	chr9	1455025_at	1436169_at	0.770801	4728
Tcf4	NM_013685	chr18	1434148_at	1440015_at	0.768891	986
P2rx6	NM_011028	chr16	1450327_at	1456925_at	0.768441	677	*	*	P2rx6
Siae	NM_011734	chr9	1416538_at	1416539_at	0.767815	852		*	Siae
Cnot6l	NM_178854	chr5	1425480_at	1451723_at	0.76776	1152		*	Cnot6l
Xrn1	NM_011916	chr9	1450308_a_at	1442141_at	0.766047	2967
Armc8	NM_028768	chr9	1429535_at	1455113_at	0.765625	1662		*	Armc8
Abi2	NM_198127	chr1	1433985_at	1442787_at	0.765531	752
Fndc7	NM_177091	chr3	1444367_at	1445930_at	0.765428	1109		*	Fndc7
Mobp	NM_001039364	chr9	1436263_at	1421010_at	0.765029	4193		*	Mobp
Hrb	NM_010472	chr1	1426922_s_at	1452238_at	0.764984	809		*	Hrb
Ntn4	NM_021320	chr10	1450512_at	1439794_at	0.764696	1174
Dlst	NM_030225	chr12	1423710_at	1431011_at	0.764592	694		*	Dlst
Nav3	NM_001081035	chr10	1445160_at	1456144_at	0.764505	680		*	Nav3
2010106G01Rik	NM_023220	chr2	1450459_at	1425193_at	0.76188	867		*	2010106G01Rik
Col1a1	NM_007742	chr11	1423669_at	1455494_at	0.761182	1117		*	Col1a1
Nudt7	NM_024437	chr8	1431302_a_at	1427513_at	0.761084	2504
Ttc21a	NM_028735	chr9	1428932_at	1442472_at	0.760243	710
Pex11b	NM_011069	chr3	1420460_a_at	1451213_at	0.760218	604		*	Pex11b
Tirap	NM_054096	chr9	1418685_at	1457676_at	0.760036	2039		*	Tirap
Prep	NM_011156	chr10	1422796_at	1439942_at	0.758105	911		*	Prep
Vcpip1	NM_173443	chr1	1434706_at	1456607_at	0.755901	2553		*	Vcpip1
Entpd7	NM_053103	chr19	1431179_at	1436623_at	0.755785	1421		*	Entpd7
Serbp1	NM_001113564	chr6	1440195_at	1441501_at	0.755772	651		*	Serbp1
Clcn5	NM_016691	chrX	1450787_at	1429400_at	0.755714	5249
Aqp11	NM_175105	chr7	1447606_x_at	1455411_at	0.755341	866
Glg1	NM_009149	chr8	1448579_at	1448580_at	0.755326	797		*	Glg1
Diablo	NM_023232	chr5	1417683_at	1430001_at	0.754809	31137
6430548M08Rik	NM_172286	chr8	1426446_at	1434505_a_at	0.754678	1872	*	*	6430548M08Rik
Ccdc77	NM_026028	chr6	1454228_a_at	1429150_at	0.754038	231		*	Ccdc77
Arfip2	NM_029802	chr7	1424240_at	1435498_at	0.752735	1142		*	Arfip2
Ddx52	NM_030096	chr11	1434607_at	1434608_at	0.75271	707		*	Ddx52
Polg	NM_017462	chr7	1423272_at	1423273_at	0.752567	553		*	Polg
Zc3hav1	NM_028864	chr6	1428378_at	1436183_at	0.751952	10324
Gnb4	NM_013531	chr3	1419470_at	1439632_at	0.751243	3141
Sntb1	NM_016667	chr15	1421455_at	1436204_at	0.750607	2511
Ubash3b	NM_176860	chr9	1436805_at	1435703_at	0.750363	2462
	NM_001130479	chr7	1418355_at	1457884_at	0.750046	8509
Cmklr1	NM_008153	chr5	1456887_at	1444537_at	0.748984	3113
Tshz2	NM_080455	chr2	1435385_at	1428026_at	0.748098	24574		*	Tshz2
Nupl1	NM_170591	chr14	1424389_at	1424390_at	0.747988	1002		*	Nupl1
Mapk8ip2	NM_021921	chr15	1418785_at	1418786_at	0.747631	281		*	Mapk8ip2
1110001A07Rik	NM_025377	chr11	1423440_at	1437480_at	0.747341	1625		*	1110001A07Rik
Rnf121	NM_029211	chr7	1426503_a_at	1426504_a_at	0.747039	636	*	*	Rnf121
8030411F24Rik	NM_030135	chr2	1451712_at	1424627_at	0.745982	7414
Dot1l	NM_199322	chr10	1457268_at	1439488_at	0.745512	1079		*	Dot1l
Ldoc1	NM_001018087	chrX	1435815_at	1429511_at	0.745025	581071
Qk	NM_021881	chr17	1417073_a_at	1429318_a_at	0.744663	1520
Kcna6	NM_013568	chr6	1421568_at	1456954_at	0.74457	28312	*	*	Kcna6
Dhx36	NM_028136	chr3	1424397_at	1437550_at	0.743874	1621		*	Dhx36
Frag1	NM_145583	chr7	1424614_at	1424616_s_at	0.743639	385	*	*	Frag1
D4Wsu53e	NM_023665	chr4	1417001_a_at	1435357_at	0.742465	181		*	D4Wsu53e
Ccnt2	NM_028399	chr1	1427088_at	1427089_at	0.741793	1008	*	*	Ccnt2
Lgi2	NM_144945	chr5	1457040_at	1440147_at	0.741083	4299	*	*	Lgi2
Commd8	NM_178599	chr5	1430129_a_at	1455671_at	0.740955	76		*	Commd8
Ppp2ca	NM_019411	chr11	1417367_at	1456390_at	0.740483	614		*	Ppp2ca
Klhl7	NM_026448	chr5	1452660_s_at	1444956_at	0.740238	2542
Apbb2	NM_009686	chr5	1426719_at	1426720_at	0.739896	591		*	Apbb2
Fgd1	NM_008001	chrX	1416865_at	1437369_at	0.739654	574		*	Fgd1
Atp6v0a2	NM_011596	chr5	1449870_a_at	1424513_at	0.7389	673		*	Atp6v0a2
Lingo1	NM_181074	chr9	1437386_at	1441790_at	0.738893	1155
Pias4	NM_021501	chr10	1418861_at	1455394_at	0.73888	630	*	*	Pias4
Srfbp1	NM_026040	chr18	1420509_at	1420510_at	0.737397	1017
Gltscr1	NM_001081418	chr7	1446548_at	1440238_at	0.737175	551
2210010N04Rik	NM_027410	chr5	1423989_at	1434175_s_at	0.736612	523		*	2210010N04Rik
2210018M11Rik	NM_172280	chr7	1424928_at	1430028_at	0.736373	1632		*	2210018M11Rik
Slc8a3	NM_080440	chr12	1450311_at	1440962_at	0.735256	1467	*	*	Slc8a3
Nrm	NM_134122	chr17	1417971_at	1431299_a_at	0.735	10091
Ripk2	NM_138952	chr4	1450173_at	1421236_at	0.734291	398		*	Ripk2
Nkd1	NM_027280	chr8	1417278_a_at	1429506_at	0.733668	503		*	Nkd1
Dnajc1	NM_007869	chr2	1420500_at	1420501_at	0.733607	488		*	Dnajc1
6030408C04Rik	NM_001015099	chr12	1455355_at	1434700_at	0.733236	1652	*	*	6030408C04Rik
Bmp7	NM_007557	chr2	1418910_at	1435479_at	0.733056	1424
Bcat1	NM_007532	chr6	1450871_a_at	1455699_at	0.732398	5286
Psip1	NM_133948	chr4	1417166_at	1442148_at	0.729843	1120		*	Psip1
Brwd3	NM_001081477	chrX	1440881_at	1439775_at	0.729689	4078		*	Brwd3
Helz	NM_198298	chr11	1452443_s_at	1427469_at	0.729609	196	*	*	Helz
Sesn2	NM_144907	chr4	1425139_at	1451599_at	0.729	737		*	Sesn2
Cnnm2	NM_033569	chr19	1423475_at	1453062_at	0.727133	4647
Ptbp2	NM_019550	chr3	1423470_at	1423471_at	0.726996	392		*	Ptbp2
Rab36	NM_029781	chr10	1455064_at	1436471_at	0.726366	474		*	Rab36
Nudt5	NM_016918	chr2	1448651_at	1429126_at	0.725663	2011
Dpysl3	NM_009468	chr18	1415877_at	1438789_s_at	0.725145	126		*	Dpysl3
Ksr1	NM_013571	chr11	1450114_at	1419823_s_at	0.725059	1140		*	Ksr1
Lrrc8c	NM_133897	chr5	1423614_at	1455398_at	0.724995	3944		*	Lrrc8c
4933426K21Rik	NM_027664	chr6	1435533_s_at	1429982_at	0.7239	6277
Myh1	NM_030679	chr11	1427520_a_at	1452465_at	0.723005	218		*	Myh1
Derl3	NM_024440	chr10	1453677_a_at	1456938_at	0.721753	847
Pgpep1	NM_023217	chr8	1460001_at	1439858_at	0.721138	2575
Kif3b	NM_008444	chr2	1450074_at	1420986_s_at	0.719871	648		*	Kif3b
Vav1	NM_011691	chr17	1422932_a_at	1440300_at	0.719563	1020
Snapc1	NM_178392	chr12	1429335_at	1458400_at	0.718238	4067
Socs1	NM_009896	chr16	1450446_a_at	1440047_at	0.718122	1532	*	*	Socs1
Pias1	NM_019663	chr9	1455611_at	1455486_at	0.717916	1688		*	Pias1
Dusp3	NM_028207	chr11	1425608_at	1456769_at	0.717907	660	*	*	Dusp3
Ube3a	NM_011668	chr7	1416682_at	1437354_at	0.717361	2989
Prkx	NM_016979	chrX	1451299_at	1424286_at	0.71685	998		*	Prkx
Snrpn	NM_001082962	chr7	1441905_x_at	1436964_at	0.715888	6966
Fundc1	NM_028058	chrX	1424215_at	1436278_at	0.715391	963
Ankrd12	NM_001025572	chr17	1435230_at	1436610_at	0.715352	1376
Arhgap25	NM_001037727	chr6	1437072_at	1444311_at	0.7152	453	*	*	Arhgap25
Alkbh1	NM_001102565	chr12	1434660_at	1438681_at	0.715183	1820		*	Alkbh1
Enpp1	NM_008813	chr10	1459546_s_at	1440339_at	0.714685	3437	*
Serpina5	NM_172953	chr12	1418813_at	1421556_at	0.713901	15624
Vps39	NM_178851	chr2	1425474_a_at	1451720_at	0.713328	905	*	*	Vps39
Glis3	NM_175459	chr19	1458648_at	1430353_at	0.711892	3535
H13	NM_010376	chr2	1438456_at	1438865_at	0.711677	1475		*	H13
Itpr2	NM_019923	chr6	1427287_s_at	1424833_at	0.711573	2672		*	Itpr2
Tmem144	NM_027495	chr3	1452042_a_at	1426362_at	0.711513	409		*	Tmem144
Itfg1	NM_028007	chr8	1419041_at	1435637_at	0.711383	468	*	*	Itfg1
Ctnnd1	NM_001085450	chr2	1437448_s_at	1437885_at	0.711311	13429
Bcl9	NM_029933	chr3	1455565_at	1451574_at	0.711156	929		*	Bcl9
Rnf141	NM_025999	chr7	1449087_at	1449086_at	0.710552	949	*	*	Rnf141
Ccdc85a	NM_181577	chr11	1445204_at	1427157_at	0.710115	1461
Hells	NM_008234	chr19	1417541_at	1430139_at	0.709959	2958		*	Hells
4833426J09Rik	NM_001024606	chr8	1428996_at	1441285_at	0.709422	507		*	4833426J09Rik
Usp53	NM_133857	chr3	1444507_at	1452385_at	0.709177	1683		*	Usp53
Ints7	NM_178632	chr1	1428532_at	1428531_at	0.708486	871	*	*	Ints7
Sptlc2	NM_011479	chr12	1460243_at	1435937_at	0.707865	2787		*	Sptlc2
Map4k2	NM_009006	chr19	1450244_a_at	1428297_at	0.707345	1249	*	*	Map4k2
Id4	NM_031166	chr13	1423259_at	1455298_at	0.706147	1888
Suv420h1	NM_144871	chr19	1455171_at	1434999_at	0.706078	1885	*	*	Suv420h1
Il1rap	NM_008364	chr16	1421843_at	1421844_at	0.705973	899		*	Il1rap
Enah	NM_008680	chr1	1421624_a_at	1424800_at	0.705744	844		*	Enah
Ccr2	NM_009915	chr9	1421186_at	1460067_at	0.705706	4117		*	Ccr2
Gramd1b	NM_172768	chr9	1435402_at	1435229_at	0.7046	4633		*	Gramd1b
Yy1	NM_009537	chr12	1422569_at	1422570_at	0.703936	533		*	Yy1
Pnpla8	NM_026164	chr12	1457355_at	1442416_at	0.703882	4284
Usp30	NM_001033202	chr5	1455598_at	1436009_at	0.702709	573		*	Usp30
4933429F08Rik	NM_177828	chr18	1430470_at	1456563_at	0.702481	2118
Ttc30a1	NM_030188	chr2	1424012_at	1437098_x_at	0.702047	3268
5730559C18Rik	NM_028872	chr1	1450559_at	1454233_at	0.701284	29260
Nsun3	NM_178925	chr16	1444634_at	1437365_at	0.701232	579	*	*	Nsun3
Whsc1	NM_001081102	chr5	1428827_at	1436036_at	0.700893	1796	*	*	Whsc1
Rassf9	NM_146240	chr10	1427942_at	1440411_at	0.700036	3117
Letm1	NM_019694	chr5	1420825_at	1460284_at	0.699895	720		*	Letm1
Plcb1	NM_019677	chr2	1421170_a_at	1435043_at	0.69948	2698	*	*	Plcb1
Gna15	NM_010304	chr10	1421302_a_at	1451024_at	0.69932	4539
Ctdspl2	NM_212450	chr2	1435320_at	1436914_at	0.69917	1568		*	Ctdspl2
Zfp191	NM_021559	chr18	1426895_at	1426896_at	0.697785	1489		*	Zfp191
Yme1l1	NM_013771	chr2	1450954_at	1423360_at	0.697692	594		*	Yme1l1
Prrg4	NM_178695	chr2	1444084_at	1458599_at	0.697517	1961
Ccny	NM_026484	chr18	1428971_at	1452984_at	0.695876	1655
Dpy19l3	NM_178704	chr7	1437857_at	1455468_at	0.695547	3303
Tuba4a	NM_009447	chr1	1417373_a_at	1417375_at	0.695481	712		*	Tuba4a
Sfmbt1	NM_019460	chr14	1422894_at	1455412_at	0.695033	1448	*	*	Sfmbt1
Afm	NM_145146	chr5	1427440_a_at	1442510_at	0.693584	44318
Ttc33	NM_026213	chr15	1423958_a_at	1435576_at	0.693445	1789
Mospd2	NM_029730	chrX	1453920_a_at	1424124_at	0.692302	1914		*	Mospd2
Zfp60	NM_009560	chr7	1422954_at	1430187_at	0.690957	1605	*	*	Zfp60
Map3k3	NM_011947	chr11	1426686_s_at	1426687_at	0.690638	668		*	Map3k3
Klf5	NM_009769	chr14	1451739_at	1434025_at	0.690045	1563
Ralgps2	NM_023884	chr1	1417230_at	1428789_at	0.689323	3899		*	Ralgps2
1700012H17Rik	NM_173426	chr4	1437150_at	1440359_at	0.689003	1057	*	*	1700012H17Rik
Hnrnpab	NM_001048061	chr11	1448144_at	1431349_at	0.688647	1100		*	Hnrpab
Xpo5	NM_028198	chr17	1451468_s_at	1428560_at	0.688623	1117	*	*	Xpo5
Adcy3	NM_138305	chr12	1421959_s_at	1421960_at	0.68777	570	*	*	Adcy3
Acsl6	NM_001033598	chr11	1451257_at	1437031_at	0.686527	3160		*	Acsl6
Cdc37l1	NM_025950	chr19	1417740_at	1455329_at	0.685865	2636
Tube1	NM_028006	chr10	1437942_x_at	1443481_at	0.685266	1295		*	Tube1
Krr1	NM_178610	chr10	1420139_s_at	1444726_at	0.684249	1300		*	Krr1
Zdhhc24	NM_027476	chr19	1428278_at	1452719_at	0.683003	596	*	*	Zdhhc24
Srr	NM_013761	chr11	1455045_at	1453421_at	0.682642	2728		*	Srr
Rnmt	NM_026440	chr18	1453106_a_at	1436328_at	0.680605	885		*	Rnmt
Fundc2	NM_026126	chrX	1428316_a_at	1428317_at	0.680567	722
Rab23	NM_008999	chr1	1452113_a_at	1454876_at	0.679927	960		*	Rab23
Ccdc88c	NM_026681	chr12	1453330_at	1427138_at	0.674966	913		*	Ccdc88c
Pdxdc1	NM_001039533	chr16	1452705_at	1428200_a_at	0.6742	479		*	Pdxdc1
Ttl	NM_027192	chr2	1451630_at	1427112_at	0.674198	2085		*	Ttl
Atg7	NM_028835	chr6	1428611_at	1428610_at	0.673496	648	*	*	Atg7
Scarb2	NM_007644	chr5	1460235_at	1454704_at	0.672322	2506		*	Scarb2
Hp1bp3	NM_001122896	chr4	1415751_at	1439845_at	0.671518	1452	*	*	Hp1bp3
Slc1a2	NM_001077515	chr2	1451627_a_at	1439940_at	0.67107	2351
Usp3	NM_144937	chr9	1425022_at	1435531_at	0.671052	1480		*	Usp3
Spock2	NM_052994	chr10	1450451_at	1435026_at	0.669617	1191		*	Spock2
Nqo2	NM_020282	chr13	1449983_a_at	1455590_at	0.668611	2088		*	Nqo2
Parp8	NM_001081009	chr13	1451474_a_at	1442157_at	0.668427	3947
Ddhd1	NM_001039106	chr14	1455321_at	1445438_at	0.667725	2776		*	Ddhd1
2010305A19Rik	NM_027250	chr4	1424520_at	1440769_at	0.667462	784		*	2010305A19Rik
Chst2	NM_018763	chr9	1422758_at	1460070_at	0.666098	1396
Cachd1	NM_198037	chr4	1436031_at	1436030_at	0.665064	755
Arc	NM_018790	chr15	1418687_at	1429365_at	0.664727	62998
Ndufs4	NM_010887	chr13	1438166_x_at	1418117_at	0.664726	370		*	Ndufs4
Numb	NM_010949	chr12	1425368_a_at	1416891_at	0.664363	1221	*	*	Numb
Zdhhc21	NM_026647	chr4	1429488_at	1435104_at	0.661825	3627		*	Zdhhc21
Nfasc	NM_182716	chr1	1459357_at	1456068_at	0.661454	704		*	Nfasc
A130010J15Rik	NM_181048	chr1	1429394_at	1457267_at	0.661259	1445
Slc9a6	NM_172780	chrX	1435009_at	1435008_at	0.661179	1876	*	*	Slc9a6
Atad1	NM_026487	chr19	1448763_at	1417555_at	0.660989	675		*	Atad1
Slc25a4	NM_007450	chr8	1424562_a_at	1424563_at	0.659533	628		*	Slc25a4
Bmp2k	NM_080708	chr5	1421103_at	1458370_at	0.659087	694		*	Bmp2k
Hgsnat	NM_029884	chr8	1450868_at	1436580_at	0.659062	1900		*	Hgsnat
Jarid1c	NM_013668	chrX	1444158_at	1435348_at	0.657982	4360
Rcor1	NM_198023	chr12	1437545_at	1454932_at	0.657145	2006		*	Rcor1
Eif4ebp2	NM_010124	chr10	1417084_at	1436158_at	0.656458	586		*	Eif4ebp2
Mrpl35	NM_025430	chr6	1419362_at	1440989_at	0.656402	2050	*	*	Mrpl35
Grm1	NM_001114333	chr10	1425700_at	1440545_at	0.65565	2647
Pfdn2	NM_011070	chr1	1421950_at	1435620_at	0.655299	936
Sh3kbp1	NM_021389	chrX	1431592_a_at	1456261_at	0.654959	1718	*	*	Sh3kbp1
Chic2	NM_028850	chr5	1419659_s_at	1429050_at	0.654395	978		*	Chic2
Hook1	NM_030014	chr4	1439173_at	1438018_at	0.654113	1021		*	Hook1
Gne	NM_015828	chr4	1448810_at	1455583_at	0.653726	2412	*	*	Gne
Nup98	NM_022979	chr7	1439154_at	1434220_at	0.653479	14776		*	Nup98
Coro7	NM_030205	chr16	1428148_s_at	1428149_at	0.653081	328	*	*	Coro7
Sh2b3	NM_008507	chr5	1450183_a_at	1433455_at	0.652604	1581		*	LOC100047863 /// Sh2b3
Maf	NM_001025577	chr8	1456060_at	1444073_at	0.652457	1692	*	*	Maf
Cep27	NM_025475	chr2	1430577_at	1439032_at	0.651156	304	*	*	Cep27
Spin4	NM_178753	chrX	1427985_at	1439077_at	0.650799	179608
Hs2st1	NM_011828	chr3	1450730_at	1422739_at	0.650249	1259
Aldh2	NM_009656	chr5	1434988_x_at	1457155_at	0.64858	1582		*	Aldh2
Myh11	NM_013607	chr16	1448962_at	1418122_at	0.648466	1106		*	Myh11
Zfp790	NM_146185	chr7	1426292_at	1426293_at	0.64841	978		*	Zfp790
3300001P08Rik	NM_026313	chr11	1424802_a_at	1437570_at	0.647549	3173
Vps36	NM_027338	chr8	1451343_at	1424417_at	0.647277	639		*	Vps36
Ganc	NM_172672	chr2	1436385_at	1431063_at	0.646502	391		*	Ganc
Amph	NM_175007	chr13	1427044_a_at	1442889_at	0.645001	3033
Sfrs12ip1	NM_026075	chr13	1420507_a_at	1435696_s_at	0.643852	520		*	Sfrs12ip1
Elfn2	NM_183141	chr15	1456202_at	1439743_at	0.643748	2630
Ccdc95	NM_153580	chr7	1424428_at	1451347_at	0.643319	416	*	*	Ccdc95
Rnf39	NM_001099632	chr17	1440912_at	1441793_at	0.642575	382		*	Rnf39
Rragd	NM_027491	chr4	1434909_at	1440555_at	0.64156	1010		*	Rragd
5730470L24Rik	NM_025679	chr3	1422595_s_at	1438442_at	0.639022	4399		*	5730470L24Rik
Tmem48	NM_028355	chr4	1460353_at	1424173_at	0.638613	735		*	Tmem48
Rad18	NM_021385	chr6	1435826_at	1423318_at	0.638119	685		*	Rad18
Hoxa9	NM_010456	chr6	1421579_at	1455626_at	0.63769	936		*	Hoxa9
Alad	NM_008525	chr4	1424877_a_at	1457306_at	0.636664	3137
Pcyt1a	NM_009981	chr16	1421957_a_at	1424453_at	0.636485	1663	*	*	Pcyt1a
Ddi2	NM_001017966	chr4	1422560_at	1429093_at	0.634379	1916
Kcnq5	NM_023872	chr1	1457898_at	1457587_at	0.633433	3709
Agpat3	NM_053014	chr10	1433817_at	1433818_at	0.632446	1302		*	Agpat3
Thsd4	NM_001040426	chr9	1445938_at	1455262_at	0.631752	2722
Aldh1l1	NM_027406	chr6	1424400_a_at	1424401_at	0.631527	835
4932414N04Rik	NM_183113	chr2	1431515_at	1459576_at	0.630484	96952
Stau1	NM_011490	chr2	1450741_at	1435347_at	0.630365	481	*	*	Stau1
5730596K20Rik	NM_146091	chr19	1424499_s_at	1435890_at	0.630005	3345		*	5730596K20Rik
Prickle2	NM_001081146	chr6	1443270_at	1428808_at	0.629057	4963
Ms4a6c	NM_028595	chr19	1450234_at	1442219_at	0.628513	30339
Flt4	NM_008029	chr11	1421442_at	1444052_at	0.627666	452
Dcun1d3	NM_173408	chr7	1437763_at	1436673_at	0.627147	2633
Vps37c	NM_181403	chr19	1426227_s_at	1437615_s_at	0.626683	187	*	*	Vps37c
Myoz3	NM_133363	chr18	1450365_at	1430738_at	0.625839	2520
Tubb2c	NM_146116	chr2	1456470_x_at	1430424_at	0.625037	9816
Heca	NM_001033432	chr10	1434477_at	1434478_at	0.624563	1301		*	Heca
Pcf11	NM_029078	chr7	1427159_at	1427160_at	0.624465	728		*	Pcf11
Sipa1l1	NM_172579	chr12	1434222_at	1439755_at	0.624225	1476	*	*	Sipa1l1
Arhgap19	NM_027667	chr19	1431982_at	1434911_s_at	0.623906	2761	*	*	Arhgap19
Ctsl	NM_009984	chr13	1451310_a_at	1457724_at	0.623864	756		*	Ctsl
Pigb	NM_018889	chr9	1420128_s_at	1435958_at	0.623197	1026
Wdr31	NM_023597	chr4	1423636_at	1459664_at	0.622098	810		*	Wdr31
Camk2d	NM_023813	chr3	1422659_at	1460630_at	0.621948	1115		*	Camk2d
Ndufa9	NM_025358	chr6	1416663_at	1443833_at	0.621698	3057
Samd5	NM_177271	chr10	1437403_at	1429896_at	0.621603	4221
Homer2	NM_011983	chr7	1424367_a_at	1436110_at	0.618815	4191
Tbc1d10c	NM_178650	chr19	1454850_at	1427146_at	0.618415	19876
Alg10b	NM_001033441	chr15	1437879_at	1454917_at	0.618159	2490		*	Alg10b
Il1f5	NM_019451	chr2	1421370_a_at	1426507_at	0.617717	936	*	*	Il1f5
Npnt	NM_001029836	chr3	1426561_a_at	1452106_at	0.617205	465		*	Npnt
Rit1	NM_009069	chr3	1420540_a_at	1428710_at	0.615968	1304		*	Rit1
Mboat2	NM_001083341	chr12	1425029_a_at	1456908_at	0.615677	3980
Ap1s2	NM_026887	chrX	1460036_at	1444361_at	0.615464	850
Obfc2a	NM_028696	chr1	1452203_at	1444399_at	0.614702	1983
Aldoc	NM_009657	chr11	1451461_a_at	1424714_at	0.61432	1052		*	Aldoc
Kpna4	NM_008467	chr3	1417974_at	1455680_at	0.613357	4929
Prmt3	NM_133740	chr7	1426749_at	1457332_at	0.613064	2836		*	Prmt3
Shprh	NM_001077707	chr10	1452261_at	1440994_at	0.612792	2168
2610301F02Rik	NM_001025576	chr2	1429946_at	1457681_at	0.611523	14375	*	*	2610301F02Rik
Slc35d1	NM_177732	chr4	1445629_at	1433595_at	0.611141	893		*	Slc35d1
Gja3	NM_016975	chr14	1422339_at	1439793_at	0.611048	1131		*	Gja3
Chordc1	NM_025844	chr9	1460645_at	1435574_at	0.608901	3301
Akr1e1	NM_018859	chr13	1417826_at	1446483_at	0.606995	1558		*	Akr1e1
Dennd1b	NM_181347	chr1	1444951_at	1428829_at	0.606654	4098
Snf1lk2	NM_178710	chr9	1457276_at	1436338_at	0.605321	3127
Pnmal1	NM_001007569	chr7	1439288_at	1428525_at	0.60526	2218
Ppyr1	NM_008919	chr14	1422271_at	1455536_at	0.605177	94185
Socs2	NM_007706	chr10	1446085_at	1442586_at	0.605038	3635
Klhdc2	NM_027117	chr12	1435086_s_at	1435020_at	0.604618	1279
Zfp760	NM_001008501	chr17	1440226_at	1438349_at	0.60425	23309
Asb15	NM_080847	chr6	1460281_at	1439836_at	0.604096	2151		*	Asb15
Angel2	NM_021421	chr1	1437050_s_at	1415731_at	0.60375	544	*	*	Angel2
Adamts2	NM_175643	chr11	1455720_at	1435990_at	0.603603	3498		*	Adamts2
Xpo4	NM_020506	chr14	1421054_at	1421055_at	0.602297	1465
