# Supplementary material for: Detection of novel 3' untranslated region extensions with 3' expression microarrays
Source: BMC Genomics. 2010 Mar 26;11:205. doi: 10.1186/1471-2164-11-205 (PMC2858751; doi:10.1186/1471-2164-11-205)
Supplement: Additional file 4 — Table S2: Occurrence of 3'UTR regulatory elements in the murine extended regions. Regions currently not annotated by Refseq to be part of the 3'UTR and < 1 kb were scanned for the occurrence of several known motifs. To classify predicted extensions as either 3' UTR or intergenic sequence, we repeated this analysis on 100 datasets of the same size randomly extracted from either known 3'UTR sequences or intergenic sequence. Each set contained 214657 bp. 95% confidence intervals are shown. [file 1471-2164-11-205-S4.XLS]

## Sheet: Sheet1
		Known 3' UTR				Intergenic				Extended UTR
		Average	Stdev	95% interval		Average	Stdev	95% interval		Exact
	AU-Rich	26.3	5.9	14.7362	37.8639	25.77	5.06	15.8526	35.6874	33
	C-Rich	4.48	2	0.5601	8.3999	5.98	2.5	1.0801	10.8799	3
	Cytoplasmic PolyA	11.29	3.56	4.3125	18.2675	10.66	2.96	4.8585	16.4615	14
	Mammalian PolyA	191.16	14.86	162.035	220.285	205.11	13.82	178.023	232.197	235
	MicroRNA	11338	132	11080	11597	11629	445	10758	12502	11395
