# Supplementary material for: Detection of novel 3' untranslated region extensions with 3' expression microarrays
Source: BMC Genomics. 2010 Mar 26;11:205. doi: 10.1186/1471-2164-11-205 (PMC2858751; doi:10.1186/1471-2164-11-205)
Supplement: Additional file 7 — Table S3: Sequences of PCR primers used for validation experiment [file 1471-2164-11-205-S7.XLS]

## Sheet: Sheet1
Symbol	RefSeq	Chr	Primary probeset	Extended probeset	PC	Gain length	known by EnsEMBL	Annotated by NetAffx	Annotated by NetAffx (symbol)
CFLAR	NM_003879	chr2	211316_x_at	235427_at	0.77733	8325
HPCAL4	NM_016257	chr1	219671_at	222091_at	0.878364	321		*	HPCAL4
ST8SIA5	NM_013305	chr18	206258_at	217514_at	0.606067	10404
FGFR1OP2	NM_015633	chr12	236808_at	233898_s_at	0.719485	475		*	FGFR1OP2
POU2F2	NM_002698	chr19	229750_at	242866_x_at	0.822429	873
NM_024636	NM_024636	chr7	225987_at	1556185_a_at	0.8793	5470
ZBTB16	NM_006006	chr11	205883_at	227762_at	0.958624	3697
NM_004892	NM_004892	chr1	209207_s_at	209206_at	0.794818	788		*	SEC22B
KCNN3	NM_002249	chr1	205902_at	244040_at	0.846234	4654
MAN1A1	NM_005907	chr6	208116_s_at	221760_at	0.668719	791		*	MAN1A1
SGK2	NM_170693	chr20	220357_s_at	230573_at	0.640075	2568		*	SGK2
STXBP6	NM_014178	chr14	220994_s_at	230560_at	0.909209	2409	*	*	STXBP6
DNAJB14	NM_001031723	chr4	222850_s_at	226399_at	0.789268	3270
LRCH4	NM_002319	chr7	90610_at	204692_at	0.828038	1745		*	LRCH4
MCTP2	NM_018349	chr15	239893_at	220603_s_at	0.901543	1222
COMMD2	NM_016094	chr3	223491_at	226910_at	0.613348	2235
CLSTN2	NM_022131	chr3	219414_at	229580_at	0.923735	9283
KIF5A	NM_004984	chr12	205318_at	223933_at	0.792455	933	*	*	KIF5A
UGCGL1	NM_001025777	chr2	222568_at	222569_at	0.64882	1067		*	UGCGL1
IFNAR2	NM_207585	chr21	204786_s_at	227125_at	0.859769	1059
TNIK	NM_015028	chr3	211828_s_at	213109_at	0.899657	529	*	*	TNIK
RAB11A	NM_004663	chr15	200864_s_at	234998_at	0.715841	2432
DYRK2	NM_003583	chr12	202969_at	202970_at	0.631643	2641		*	DYRK2
TMEM111	NM_018447	chr3	217882_at	228775_at	0.707719	1250
SCN7A	NM_002976	chr2	207864_at	228504_at	0.832103	1357	*
SCN8A	NM_014191	chr12	207049_at	237790_at	0.799314	1226
SLC35A3	NM_012243	chr1	206770_s_at	226894_at	0.892514	3254		*	SLC35A3
ENSG00000189269	NM_016449	chr22	237325_at	1554940_a_at	0.77428	146322
NM_152704	NM_152704	chr13	235465_at	230496_at	0.983146	6813	*	*	FAM123A
C3orf37	NM_020187	chr3	201678_s_at	201677_at	0.651567	877		*	C3orf37
AMD1	NM_001634	chr6	201197_at	236090_at	0.774148	2943
ATAD1	NM_032810	chr10	224850_at	227585_at	0.630628	1186
SELPLG	NM_003006	chr12	209879_at	240064_at	0.74628	1445
FST	NM_006350	chr5	207345_at	226847_at	0.872687	977		*	FST
NR_003090	NR_003090	chr3	235794_at	241717_at	0.974169	2122
FILIP1	NM_015687	chr6	231945_at	1556325_at	0.71505	12770		*	FILIP1
DKK1	NM_012242	chr10	204602_at	237435_at	0.912617	1811
CACNA1D	NM_000720	chr3	210108_at	1555993_at	0.839169	1246		*	CACNA1D
FRMD5	NM_032892	chr15	1569470_a_at	230831_at	0.648302	2651	*	*	FRMD5
PRKAR1B	NM_002735	chr7	212555_at	212559_at	0.87012	385	*	*	LOC729623 /// PRKAR1B
NR_015402	NR_015402	chr10	213224_s_at	228993_s_at	0.746476	551		*	NCRNA00081
BRSK2	NM_003957	chr11	215010_s_at	223715_at	0.695622	575		*	BRSK2
SIPA1L1	NM_015556	chr14	202255_s_at	202254_at	0.771098	1602		*	SIPA1L1
RNF149	NM_173647	chr2	225414_at	235536_at	0.781742	4479
ADAM17	NM_003183	chr2	205745_x_at	213532_at	0.789519	628		*	ADAM17
GBP7|GBP2	NM_004120	chr1	202748_at	242907_at	0.913356	1443
GPSM2	NM_013296	chr1	221922_at	230002_at	0.822619	1102
ENSG00000205085	NM_001012454	chr7	237320_at	231466_at	0.949189	30828
ZNF474	NM_207317	chr5	1556907_at	231434_at	0.677433	29068
HOXD11	NM_021192	chr2	214604_at	238847_at	0.894811	2211
C20orf141	NM_080739	chr20	231360_at	1554041_at	0.867925	758	*	*	C20orf141
KHDRBS3	NM_006558	chr8	209781_s_at	230249_at	0.916787	8842		*	KHDRBS3
TSPAN18	NM_001031730	chr11	228819_at	227307_at	0.891312	1028		*	TSPAN18
RAB2A	NM_002865	chr8	208734_x_at	208731_at	0.746759	767		*	RAB2A
DLGAP3	NM_001080418	chr1	231151_at	1559630_at	0.812393	3620		*	DLGAP3
TNFRSF11A	NM_003839	chr18	207037_at	238846_at	0.953219	1284		*	TNFRSF11A
SLMAP	NM_007159	chr3	225243_s_at	222924_at	0.76719	733		*	SLMAP
SNF1LK	NM_173354	chr21	232470_at	238926_at	0.739414	56244
HIST1H2BD	NM_138720	chr6	209911_x_at	235681_at	0.700882	3184
ENSG00000103042	NM_018231	chr16	56821_at	228951_at	0.681655	1253
CTDSPL2	NM_016396	chr15	223271_s_at	239133_at	0.696387	1721
STAG1	NM_005862	chr3	202293_at	202294_at	0.749094	821		*	STAG1
GAS2L3	NM_174942	chr12	235709_at	238756_at	0.802891	3333		*	GAS2L3
FGF12	NM_021032	chr3	214589_at	238521_at	0.897562	1902
TRIM58	NM_015431	chr1	215047_at	241881_at	0.90128	16975
NM_001100117	NM_001100117	chr8	206137_at	229823_at	0.958954	1140
NUDT3	NM_006703	chr6	221579_s_at	229803_s_at	0.676178	962
C10orf57|C10orf58	NM_032333	chr10	228155_at	232662_x_at	0.814145	4068
MED28	NM_025205	chr4	224416_s_at	228992_at	0.625792	1060		*	MED28
CACNG2	NM_006078	chr22	214495_at	244099_at	0.826545	3054
IVD	NM_002225	chr15	203682_s_at	216958_s_at	0.794447	1543		*	IVD
BHMT2	NM_017614	chr5	219902_at	230309_at	0.979304	567
IDE	NM_004969	chr10	203328_x_at	203327_at	0.664354	1547		*	IDE
FAM20A	NM_017565	chr17	226804_at	242945_at	0.892193	1396		*	FAM20A
EDG2	NM_057159	chr9	204036_at	204037_at	0.880842	435	*	*	LPAR1
ENSG00000151612	NM_178835	chr4	226764_at	231902_at	0.770451	1817		*	ZNF827
GIPC2	NM_017655	chr1	219970_at	236548_at	0.944324	921		*	GIPC2
GPRC5B	NM_016235	chr16	203632_s_at	225511_at	0.904238	1523		*	GPRC5B
MAN2A1	NM_002372	chr5	205105_at	235103_at	0.743339	889		*	MAN2A1
FGF18	NM_003862	chr5	206987_x_at	231382_at	0.829475	437		*	FGF18
SIX3	NM_005413	chr2	206634_at	242054_s_at	0.947026	778
COL27A1	NM_032888	chr9	237452_at	225293_at	0.883004	803
C6orf130	NM_145063	chr6	213322_at	238860_at	0.830442	392		*	C6orf130
SCARA5	NM_173833	chr8	235849_at	229839_at	0.928149	312		*	SCARA5
IGSF10	NM_178822	chr3	230670_at	1556579_s_at	0.686016	637		*	IGSF10
ERO1L	NM_014584	chr14	218498_s_at	225750_at	0.733997	1682
HECW2	NM_020760	chr2	232080_at	236089_at	0.867821	4824
RRAGC	NM_022157	chr1	218088_s_at	222514_at	0.675258	1022		*	RRAGC
STMN4	NM_030795	chr8	221236_s_at	236812_at	0.669196	937
STIM2	NM_020860	chr4	234140_s_at	225250_at	0.684044	1085	*	*	STIM2
ADCY5	NM_183357	chr3	1562346_at	228182_at	0.741002	2182
FAM114A1	NM_138389	chr4	226697_at	213455_at	0.892504	1806		*	FAM114A1
CDH19	NM_021153	chr18	206898_at	235639_at	0.867644	2786
NM_001005852	NM_001005852	chrY	232618_at	214131_at	0.865842	5726
TXNDC13	NM_021156	chr20	201580_s_at	201581_at	0.857425	3673	*	*	TXNDC13
MOBK1B	NM_018221	chr2	201298_s_at	201297_s_at	0.792759	543	*	*	MOBKL1B
SH3RF2	NM_152550	chr5	228892_at	235768_at	0.699403	15759		*	SH3RF2
NM_001099439	NM_001099439	chr1	236073_at	243717_at	0.682203	1156		*	EPHA10
NM_001142447	NM_001142447	chrX	220556_at	243737_at	0.963167	805
FXR1	NM_001013438	chr3	201636_at	230201_at	0.79401	2501
DNAJC5	NM_025219	chr20	224613_s_at	224612_s_at	0.673914	1124		*	DNAJC5
FAM98B	NM_173611	chr15	1564637_a_at	225086_at	0.673324	1299		*	FAM98B
SFXN2	NM_178858	chr10	227560_at	237334_at	0.714616	4269
KCNJ9	NM_004983	chr1	207527_at	244113_at	0.848568	1078
GALNT10	NM_198321	chr5	207357_s_at	212256_at	0.841253	548		*	GALNT10
CNTN1	NM_175038	chr12	211203_s_at	227209_at	0.701103	1253		*	CNTN1
NM_198403	NM_198403	chr7	230826_at	236333_at	0.725592	8685
NR_004053	NR_004053	chr3	228038_at	231898_x_at	0.867045	1195
MAP3K7	NM_145331	chr6	206854_s_at	206853_s_at	0.789047	1945		*	MAP3K7
NM_001098529	NM_001098529	chr18	1552657_a_at	224168_at	0.76614	1069		*	TXNDC2
SERINC1	NM_020755	chr6	208671_at	229319_at	0.631313	6514
SNORD107|SNURF|SNRPN	NM_022808	chr15	201522_x_at	216850_at	0.659952	1457	*
SERPINB1	NM_030666	chr6	212268_at	228726_at	0.924455	1162
QPRT	NM_014298	chr16	204044_at	242414_at	0.93609	578		*	QPRT
IL17RA	NM_014339	chr22	205707_at	228685_at	0.669511	1170
TBC1D16	NM_019020	chr17	1554701_a_at	222116_s_at	0.628304	4371		*	TBC1D16
ENSG00000148584	NM_138933	chr10	220951_s_at	241547_at	0.978437	3180
MAP7	NM_003980	chr6	202890_at	240180_at	0.663511	1270
HNF4A	NM_000457	chr20	230914_at	230772_at	0.879371	1412
TSHZ2	NM_173485	chr20	232584_at	243940_at	0.661337	1370
CNTNAP5	NM_130773	chr2	1553013_at	243339_at	0.856895	5855
SLC13A2	NM_003984	chr17	207567_at	239805_at	0.82793	332		*	SLC13A2
NM_001143826	NM_001143826	chr18	202501_at	213489_at	0.743678	584		*	MAPRE2
NR_024476	NR_024476	chr7	1569898_a_at	228243_at	0.639567	2630
KIAA1946	NM_177454	chr2	242762_s_at	227370_at	0.727531	2080		*	FAM171B
CEBPD	NM_005195	chr8	203973_s_at	213006_at	0.719187	710		*	CEBPD
MFHAS1	NM_004225	chr8	213457_at	225478_at	0.917974	1079		*	MFHAS1
KCNK3	NM_002246	chr2	228127_at	235108_at	0.905308	2192
CXorf38	NM_144970	chrX	230532_at	228700_at	0.799877	2817
WIPF2	NM_133264	chr17	212049_at	231251_at	0.626476	1906		*	WIPF2
DLK1	NM_003836	chr14	209560_s_at	235600_at	0.642243	3061
RORB	NM_006914	chr9	206443_at	242385_at	0.806617	1339		*	RORB
ENSG00000205363	NM_001039614	chr15	230475_at	233482_at	0.722501	4284
SNCA	NM_000345	chr4	204467_s_at	236081_at	0.946494	1397
DGKI	NM_004717	chr7	206806_at	240395_at	0.801563	5182
SLC2A9	NM_001001290	chr4	219991_at	236147_at	0.824227	1034
EIF1	NM_005801	chr17	202021_x_at	228967_at	0.695662	1008		*	EIF1
SLC25A15	NM_014252	chr13	222705_s_at	218653_at	0.929498	2278		*	SLC25A15
DUSP4	NM_057158	chr8	204014_at	226034_at	0.884372	2922
LRP8	NM_033300	chr1	205282_at	228955_at	0.913749	3153
AFG3L2	NM_006796	chr18	202486_at	1557820_at	0.866095	87		*	AFG3L2
NM_174938	NM_174938	chr9	230645_at	229893_at	0.877586	2710	*	*	FRMD3
KIAA1147	NM_001080392	chr7	223162_s_at	227502_at	0.764787	4269		*	KIAA1147
NR_002733	NR_002733	chr22	228804_at	1558118_at	0.778045	3793		*	DGCR5
KLHDC8A	NM_018203	chr1	219331_s_at	222871_at	0.946492	392		*	KLHDC8A
NM_001128085	NM_001128085	chr17	206030_at	228807_at	0.803279	3919
FSTL1	NM_007085	chr3	208782_at	230744_at	0.754399	1841
EGLN1	NM_022051	chr1	221497_x_at	223046_at	0.783152	1889		*	EGLN1
C4orf34	NM_174921	chr4	224990_at	243634_at	0.767127	1329
CCL28	NM_148672	chr5	224240_s_at	238750_at	0.9827	2061
ADAM23	NM_003812	chr2	206046_at	244463_at	0.85357	971		*	ADAM23
HNRPD	NM_001003810	chr4	221480_at	229129_at	0.786513	771
TFDP2	NM_006286	chr3	203588_s_at	203589_s_at	0.620725	913		*	TFDP2
PKHD1L1	NM_177531	chr8	230673_at	231181_at	0.929546	1383
CDH4	NM_001794	chr20	206866_at	220227_at	0.763252	3151		*	CDH4
PTENP1|PTEN	NM_000314	chr10	225363_at	228006_at	0.718053	3116
NOVA2	NM_002516	chr19	206477_s_at	235560_at	0.685534	3058
GPLD1	NM_001503	chr6	206264_at	238752_at	0.893819	2312
ABCG1	NM_207627	chr21	204567_s_at	232081_at	0.710602	3476
CDC2L5	NM_031267	chr7	207318_s_at	228991_at	0.76475	1559
STMN2	NM_007029	chr8	203001_s_at	203000_at	0.976267	1042	*	*	STMN2
P2RY1	NM_002563	chr3	207455_at	231925_at	0.790404	3354
CDC37L1	NM_017913	chr9	219343_at	228561_at	0.776182	1004	*	*	CDC37L1
EPSTI1	NM_033255	chr13	227609_at	235276_at	0.694675	1450		*	EPSTI1
ATG12	NM_004707	chr5	213026_at	213930_at	0.66123	1886
ENSG00000111058	NM_024560	chr12	219616_at	229222_at	0.776299	785		*	ACSS3
SLITRK4	NM_173078	chrX	232636_at	230680_at	0.892275	5247
P4HA2	NM_004199	chr5	202733_at	1568611_at	0.677652	2360
NM_001144777	NM_001144777	chr1	206051_at	238073_at	0.870599	1285	*	*	ELAVL4
COLEC12	NM_130386	chr18	221019_s_at	240397_x_at	0.668538	1091
HAL	NM_002108	chr12	206643_at	217521_at	0.930242	669
BMPR1A	NM_004329	chr10	243275_at	227273_at	0.693022	2726
B4GALNT3	NM_173593	chr12	1553727_at	229909_at	0.605595	1600		*	B4GALNT3
NM_001102399	NM_001102399	chr1	208766_s_at	232004_at	0.674965	5139		*	HNRNPR
GFOD1	NM_018988	chr6	219821_s_at	230179_at	0.938624	5414	*
NM_001128620	NM_001128620	chr11	226507_at	230100_x_at	0.861073	437		*	PAK1
EPOR	NM_000121	chr19	209963_s_at	37986_at	0.795259	547		*	EPOR
NM_001128166	NM_001128166	chrX	214607_at	229201_at	0.899829	6393
ACSL3	NM_004457	chr2	201661_s_at	201660_at	0.927666	1143		*	ACSL3
PCSK5	NM_006200	chr9	205559_s_at	213652_at	0.88288	2324		*	PCSK5
C14orf37	NM_001001872	chr14	1557176_a_at	228740_at	0.869258	10521
HOXD4	NM_014621	chr2	1552337_s_at	205522_at	0.802894	2768		*	HOXD4
SLC30A4	NM_013309	chr15	238845_at	227193_at	0.797432	2710
RAB21	NM_014999	chr12	203885_at	226268_at	0.843229	1891		*	RAB21
ZBED3	NM_032367	chr5	228402_at	235109_at	0.840624	3227
PPFIA2	NM_003625	chr12	206973_at	1558295_a_at	0.842211	1292		*	PPFIA2
SALL3	NM_171999	chr18	1553411_s_at	230785_at	0.84787	1545
SLC15A2	NM_021082	chr3	205317_s_at	205316_at	0.852791	1175
ITFG1	NM_030790	chr16	1556151_at	227191_at	0.693003	975
ALOX15B	NM_001141	chr17	206714_at	1561817_at	0.810411	9291
LUM	NM_002345	chr12	201744_s_at	229554_at	0.802404	523
RBPJ	NM_005349	chr4	211974_x_at	207785_s_at	0.689864	3219	*	*	RBPJ
CHRM3	NM_000740	chr1	1564339_a_at	214596_at	0.844309	1972		*	CHRM3
LARP2	NM_018078	chr4	231824_at	242153_at	0.891369	663
TRPM3	NM_206945	chr9	216452_at	239684_at	0.706479	4803
TMED3	NM_007364	chr15	208837_at	239551_at	0.659814	31745
FLT1	NM_002019	chr13	226497_s_at	222033_s_at	0.809745	1887
LCOR	NM_032440	chr10	228454_at	226520_at	0.732277	5510
MAN1C1	NM_020379	chr1	218918_at	214180_at	0.888801	1413		*	MAN1C1
KLF6	NM_001300	chr10	208961_s_at	224606_at	0.969767	2069		*	KLF6
TLR1	NM_003263	chr4	210176_at	229968_at	0.834174	4440
NM_001538	NM_001538	chr16	210977_s_at	1558738_at	0.651623	2879
NIPA2	NM_001008860	chr15	212129_at	212133_at	0.64592	574
ANKRD29	NM_173505	chr18	238332_at	229308_at	0.931124	1028
SCUBE3	NM_152753	chr6	230290_at	228407_at	0.627157	2117		*	SCUBE3
SMARCA5	NM_003601	chr4	202303_x_at	213251_at	0.855216	897		*	SMARCA5
WFIKKN1	NM_053284	chr16	1552811_at	227380_x_at	0.625397	1542
MMP16	NM_005941	chr8	207012_at	223614_at	0.900933	5165		*	MMP16
C1QTNF3|AMACR	NM_014324	chr5	209426_s_at	209425_at	0.916609	719		*	AMACR
LSAMP	NM_002338	chr3	243183_at	229244_at	0.725459	1926
PTHR1	NM_000316	chr3	205911_at	1563793_at	0.750861	7511
MCTP1	NM_001002796	chr5	220122_at	235740_at	0.898305	966
GSR	NM_000637	chr8	205770_at	225609_at	0.694328	751	*	*	GSR
ENSG00000205356	NM_015395	chr7	231912_s_at	227581_at	0.829442	1247		*	DKFZP434B0335
MYO9A	NM_006901	chr15	219027_s_at	226203_at	0.792676	3710
BICC1	NM_001080512	chr10	220580_at	213429_at	0.756004	2175
NM_001085480	NM_001085480	chr6	228875_at	242500_at	0.65903	3178
ABCF3	NM_018358	chr3	202394_s_at	239866_at	0.676267	5366
LGR5	NM_003667	chr12	210393_at	213880_at	0.638176	1349		*	LGR5
ACOT9	NM_001037171	chrX	221641_s_at	239277_at	0.720851	2536
GNA11	NM_002067	chr19	564_at	213944_x_at	0.755935	2499		*	GNA11
ZNF364	NM_014455	chr1	212742_at	226468_at	0.79581	1821
VAPB	NM_004738	chr20	202549_at	225923_at	0.695406	4155
NFIC	NM_205843	chr19	206929_s_at	226895_at	0.88402	1722		*	NFIC
ZNF410	NM_021188	chr14	202010_s_at	209944_at	0.858326	153	*	*	ZNF410
NM_001127198	NM_001127198	chr17	204328_at	239062_at	0.798286	3654
C9orf127	NM_001042589	chr9	229729_at	228811_at	0.604558	1382
AGTPBP1	NM_015239	chr9	204500_s_at	204499_at	0.655953	3652		*	AGTPBP1
NR_026997	NR_026997	chr22	235839_at	1570065_at	0.625922	204889
ZEB2	NM_014795	chr2	203603_s_at	228333_at	0.932392	3401
PHLDA3	NM_012396	chr1	218634_at	235534_at	0.763266	1184
C17orf85	NM_018553	chr17	218896_s_at	236384_at	0.693274	3659
TMOD3	NM_014547	chr15	223078_s_at	223077_at	0.785944	2242		*	TMOD3
HOXB5	NM_002147	chr17	205601_s_at	232979_at	0.66311	10908
NM_030961	NM_030961	chr7	231876_at	214808_at	0.927217	5675
MBOAT2	NM_138799	chr2	226726_at	213288_at	0.829361	3779		*	MBOAT2
ZNF536	NM_014717	chr19	206403_at	239340_at	0.905086	154320
SPINT1	NM_003710	chr15	202826_at	235546_at	0.639283	686		*	SPINT1
LASS6	NM_203463	chr2	212442_s_at	212446_s_at	0.841765	426		*	LASS6
STOX2	NM_020225	chr4	231969_at	226822_at	0.861002	5725		*	STOX2
MOSC2	NM_017898	chr1	221636_s_at	227417_at	0.946407	313		*	MOSC2
NLN	NM_020726	chr5	225943_at	225944_at	0.767458	1050		*	NLN
TMPO	NM_001032284	chr12	209754_s_at	224944_at	0.888453	1250		*	TMPO
HIP1	NM_005338	chr7	205425_at	226364_at	0.72876	760		*	HIP1
UHMK1	NM_175866	chr1	227740_at	224691_at	0.614274	5500
MLXIP	NM_014938	chr12	202519_at	225157_at	0.900031	2859		*	MLXIP
ZNF462	NM_021224	chr9	226575_at	244007_at	0.90725	1740	*	*	ZNF462
FSD1L	NM_207647	chr9	242807_at	242586_at	0.662298	1685	*	*	FSD1L
KIAA0922	NM_015196	chr4	209760_at	235674_at	0.69705	808		*	KIAA0922
GTDC1	NM_024659	chr2	219770_at	239390_at	0.724062	992		*	GTDC1
ZZZ3	NM_015534	chr1	212893_at	229325_at	0.636954	1905		*	ZZZ3
ZCCHC2	NM_017742	chr18	219062_s_at	232222_at	0.661897	8015
C4orf31	NM_024574	chr4	219747_at	230319_at	0.923866	2239
NCKAP1L	NM_005337	chr12	209734_at	217549_at	0.729592	3052
SLC16A7	NM_004731	chr12	207057_at	241925_x_at	0.799923	7569
EDG7	NM_012152	chr1	220816_at	231192_at	0.746984	1778
ITGA4	NM_000885	chr2	213416_at	243366_s_at	0.893276	877
PCNXL2	NM_014801	chr1	39650_s_at	229202_at	0.779027	679
MLSTD1	NM_018099	chr12	220615_s_at	239108_at	0.810031	1472		*	FAR2
CARD11	NM_032415	chr7	223514_at	243154_at	0.86201	1238
TMTC2	NM_152588	chr12	235775_at	228574_at	0.880353	516		*	TMTC2
SEL1L	NM_005065	chr14	202061_s_at	202063_s_at	0.610788	1188	*	*	SEL1L
ENSG00000134025	NM_022659	chr8	220392_at	244885_at	0.962464	2287
ZBTB46	NM_025224	chr20	227358_at	227329_at	0.838712	828	*	*	ZBTB46
DENND2D	NM_024901	chr1	221081_s_at	238524_at	0.74725	1610
PEX5L	NM_016559	chr3	219642_s_at	241833_at	0.889577	4945
SUV420H1	NM_017635	chr11	218242_s_at	222566_at	0.707478	1136		*	SUV420H1
ADH1C|ADH1B	NM_000668	chr4	209613_s_at	209614_at	0.851596	1370	*	*	ADH1B
AR	NM_000044	chrX	211621_at	226192_at	0.900427	5668
ENSG00000106436	NM_138403	chr7	221660_at	233135_at	0.673809	47924
SLC18A2	NM_003054	chr10	1553328_a_at	205857_at	0.727985	1819		*	SLC18A2
SYNJ2	NM_003898	chr6	210612_s_at	212828_at	0.89133	406		*	SYNJ2
NM_001127489	NM_001127489	chr11	205674_x_at	1556294_at	0.706859	18858
KIAA1754	NM_033397	chr10	225582_at	244025_at	0.756484	2369
EGFR	NM_005228	chr7	201984_s_at	224999_at	0.666012	3812
NR_002713	NR_002713	chr5	210444_at	236860_at	0.827498	861		*	NPY6R
NM_001134194	NM_001134194	chr3	237030_at	239885_at	0.86216	1493
STX3	NM_004177	chr11	209238_at	235483_at	0.638893	3106
SFPQ	NM_005066	chr1	201586_s_at	221768_at	0.650354	5518		*	SFPQ
NM_001136239	NM_001136239	chr5	230311_s_at	236577_at	0.85545	6163
PRSS12	NM_003619	chr4	205515_at	213802_at	0.897894	1152
PRRG4	NM_024081	chr11	207291_at	238513_at	0.867763	3530		*	PRRG4
TSPAN5	NM_005723	chr4	209890_at	225388_at	0.945727	915		*	TSPAN5
ARRB1	NM_004041	chr11	222912_at	228444_at	0.789659	1002
DFFA	NM_004401	chr1	203277_at	226116_at	0.695076	3845
FIGN	NM_018086	chr2	222956_at	242828_at	0.666942	1687	*	*	FIGN
OPCML	NM_002545	chr11	214111_at	237584_at	0.833524	11585
NR_003945	NR_003945	chr11	220577_at	244539_at	0.844868	10099
NCDN	NM_001014839	chr1	209556_at	237002_at	0.626626	459		*	NCDN
ZDHHC2	NM_016353	chr8	222731_at	244779_at	0.654266	2033
AFM	NM_001133	chr4	206840_at	240380_at	0.845593	30325
NM_001142946	NM_001142946	chr11	1568978_s_at	220560_at	0.716252	142	*	*	C11orf21
DENND2C	NM_198459	chr1	233294_at	230769_at	0.776012	1626	*	*	DENND2C
FYN	NM_153048	chr6	210105_s_at	212486_s_at	0.882044	862		*	FYN
NR2F1	NM_005654	chr5	209506_s_at	209505_at	0.769625	484		*	NR2F1
ONECUT1	NM_004498	chr15	210745_at	231037_at	0.707172	6716
ENSG00000164463	NM_153607	chr5	225957_at	238476_at	0.770142	776		*	C5orf41
ZNF641	NM_152320	chr12	235179_at	226509_at	0.713067	1940	*	*	ZNF641
ASXL2	NM_018263	chr2	218659_at	226251_at	0.61506	1557	*	*	ASXL2
CXXC6	NM_030625	chr10	228906_at	214862_x_at	0.704966	6282
MATR3	NM_199189	chr5	214363_s_at	228012_at	0.710499	903	*	*	MATR3
SLC33A1	NM_004733	chr3	203165_s_at	203164_at	0.678476	1001		*	SLC33A1
LPP|C12orf9	NM_005578	chr3	202822_at	241879_at	0.774108	1214
TNFRSF10A	NM_003844	chr8	1552648_a_at	241371_at	0.611131	971
ENSG00000162769	NM_014053	chr1	222906_at	228191_at	0.856225	2474
UNC5B	NM_170744	chr10	226899_at	213100_at	0.724362	1826		*	UNC5B
PCDH17	NM_001040429	chr13	227289_at	228863_at	0.977327	343		*	PCDH17
NM_015036	NM_015036	chr11	212573_at	230053_at	0.726052	1480
ENPP5	NM_021572	chr6	227803_at	237054_at	0.895747	779	*	*	ENPP5
HTR2A	NM_000621	chr13	207135_at	244130_at	0.904756	1790
TNFSF13B	NM_006573	chr13	223502_s_at	223501_at	0.944271	1427		*	TNFSF13B
EMCN	NM_016242	chr4	222885_at	227874_at	0.975203	2308		*	EMCN
ESRRB	NM_004452	chr14	223858_at	1556156_at	0.628302	566		*	ESRRB
NM_015183	NM_015183	chr5	40016_g_at	225613_at	0.888397	1598	*	*	LOC100128443 /// MAST4
PAH	NM_000277	chr12	205719_s_at	217583_at	0.949127	1010		*	PAH
PTAFR	NM_000952	chr1	206278_at	227184_at	0.634875	2156
USP3	NM_006537	chr15	221654_s_at	226652_at	0.671517	3061		*	USP3
ITGB5	NM_002213	chr3	201125_s_at	201124_at	0.681675	905		*	ITGB5
BICD1	NM_001714	chr12	1556051_a_at	231964_at	0.940022	5368
GCLM	NM_002061	chr1	236140_at	234986_at	0.839968	1787
C7	NM_000587	chr5	202992_at	241302_at	0.62947	1645
JPH2	NM_020433	chr20	1553174_at	236647_at	0.636936	1946
PIAS4	NM_015897	chr19	212879_x_at	212881_at	0.783339	1258	*
SCCPDH	NM_016002	chr1	201826_s_at	241376_at	0.776667	3813
GP2	NM_001502	chr16	214324_at	214325_at	0.769022	1593		*	GP2
KIAA1958	NM_133465	chr9	239033_at	230166_at	0.677708	4841
CCDC36	NM_178173	chr3	1554909_at	230587_at	0.755725	3181
NRG2	NM_013982	chr5	206879_s_at	242303_at	0.818208	821
ADD2	NM_001617	chr2	205268_s_at	230988_at	0.869167	803
ENSG00000128039	NM_024592	chr4	218800_at	243444_at	0.883634	474
TPST2	NM_003595	chr22	204079_at	235761_at	0.668721	1808
P2RY10	NM_014499	chrX	214615_at	236280_at	0.897245	1691
RASGRF2	NM_006909	chr5	1556128_a_at	228109_at	0.721067	4020		*	RASGRF2
VPS13A	NM_033305	chr9	227987_at	213686_at	0.624516	4035
PARVA	NM_018222	chr11	217890_s_at	222455_s_at	0.924647	905		*	PARVA
ZNF136	NM_003437	chr19	206240_s_at	233775_x_at	0.605644	48975
NM_001128174	NM_001128174	chr4	208358_s_at	228956_at	0.946514	1145		*	UGT8
NM_001098512	NM_001098512	chr10	207119_at	228396_at	0.8196	2795	*	*	PRKG1
DSCR1L2	NM_013441	chr1	219864_s_at	229064_s_at	0.812668	954	*	*	RCAN3
SMAD9	NM_005905	chr13	206320_s_at	227719_at	0.641107	3212	*	*	SMAD9
CUEDC1	NM_017949	chr17	219468_s_at	227667_at	0.859683	1354		*	CUEDC1
GPR110	NM_153840	chr6	238689_at	235988_at	0.829603	666	*	*	GPR110
RCSD1	NM_052862	chr1	225763_at	229670_at	0.906447	2408
HOMER2	NM_199330	chr15	217080_s_at	1556097_at	0.916665	7567
PPAP2B	NM_177414	chr1	212230_at	238178_at	0.692198	3718
CLN5	NM_006493	chr13	204085_s_at	236446_at	0.677977	584
ENSG00000172840	NM_020786	chr16	232861_at	226855_at	0.613311	3111
RNF170	NM_030954	chr8	220985_s_at	226104_at	0.751596	1879		*	RNF170
FCN1	NM_002003	chr9	205237_at	1560034_a_at	0.907545	6303
DEPDC6	NM_022783	chr8	218858_at	239066_at	0.923764	3387
C1GALT1	NM_020156	chr7	219439_at	226107_at	0.646726	2825
ASB16	NM_080863	chr17	1553253_at	235750_at	0.691459	3448
PGBD5	NM_024554	chr1	219225_at	215056_at	0.66046	7132
JAM2	NM_021219	chr21	219213_at	229127_at	0.913598	2284	*	*	JAM2
NPL	NM_030769	chr1	221210_s_at	223405_at	0.943479	645	*	*	NPL
GPRC5C	NM_022036	chr17	219327_s_at	230907_at	0.64533	3028		*	GPRC5C
ADPRHL1	NM_199162	chr13	238054_at	1556113_at	0.739515	21065
SNAPC3	NM_001039697	chr9	210465_s_at	204001_at	0.661054	774		*	SNAPC3
RXFP1	NM_021634	chr4	1552715_a_at	238206_at	0.952132	1200	*	*	RXFP1
ADI1	NM_018269	chr2	217761_at	241443_at	0.618273	522
EXT1	NM_000127	chr8	201995_at	214985_at	0.777185	2917	*	*	EXT1
LRRC7	NM_020794	chr1	233499_at	239767_at	0.947597	20807
ZFX	NM_003410	chrX	214678_x_at	229022_at	0.735925	1492	*	*	ZFX
SLC43A2	NM_152346	chr17	226629_at	228918_at	0.769236	5042
TTLL7	NM_024686	chr1	219882_at	228724_at	0.752465	4314
HFE	NM_139006	chr6	211330_s_at	235754_at	0.681618	864		*	HFE
SAMD4B	NM_018028	chr19	226714_at	227511_at	0.678828	565		*	SAMD4B
WNT3	NM_030753	chr17	231743_at	229103_at	0.616491	1610	*	*	WNT3
ADAMTS2	NM_014244	chr5	214454_at	226311_at	0.635979	2916
IDH2	NM_002168	chr15	210046_s_at	210045_at	0.857554	552		*	IDH2
POLR3E	NM_018119	chr16	218016_s_at	222490_at	0.667212	371		*	POLR3E
ZBTB20	NM_015642	chr3	205383_s_at	235308_at	0.969211	707		*	ZBTB20
CD84	NM_003874	chr1	205988_at	244352_at	0.783171	1661
EHD3	NM_014600	chr2	218935_at	230740_at	0.741237	1010
KCNK5	NM_003740	chr6	219615_s_at	240175_at	0.783323	794
ARMC8	NM_015396	chr3	203486_s_at	203487_s_at	0.752418	954		*	ARMC8
P2RX7	NM_002562	chr12	207091_at	230741_at	0.876662	1938
GALNTL2	NM_054110	chr3	228501_at	239461_at	0.832336	795		*	GALNTL2
UEVLD	NM_018314	chr11	220775_s_at	230176_at	0.652489	1967
RPL13	NM_000977	chr16	212933_x_at	229590_at	0.617736	982		*	RPL13
RAB27A	NM_183236	chr15	209515_s_at	235766_x_at	0.944983	564
NAT8L	NM_178557	chr4	235316_at	228880_at	0.91085	3101
TMEM132B	NM_052907	chr12	236824_at	236468_at	0.913942	3288
NNT	NM_012343	chr5	202783_at	238530_at	0.867125	982	*	*	NNT
C1orf163	NM_023077	chr1	219420_s_at	222883_at	0.778944	2323		*	C1orf163
PAX9	NM_006194	chr14	207059_at	231145_at	0.844456	1540
TIMP4	NM_003256	chr3	206243_at	243879_at	0.841176	1534
PIK3CG	NM_002649	chr7	206370_at	239294_at	0.861018	1794
ANK3	NM_020987	chr10	206385_s_at	238786_at	0.661415	2052
CCNT2	NM_058241	chr2	204645_at	213743_at	0.854453	310		*	CCNT2
KCTD16	NM_020768	chr5	233234_at	237384_x_at	0.809028	8272
AGR2	NM_006408	chr7	209173_at	228969_at	0.842199	767	*	*	AGR2
SATB1	NM_002971	chr3	203408_s_at	241365_at	0.739374	2346
NFATC2IP	NM_032815	chr16	217527_s_at	229235_at	0.812647	555
BRAF	NM_004333	chr7	206044_s_at	236402_at	0.779661	8812
NM_031413	NM_031413	chr22	223729_at	239752_at	0.814114	3958
ENSG00000166250	NM_024769	chr11	228082_at	226834_at	0.927153	2064
ADNP	NM_181442	chr20	201773_at	226426_at	0.616876	1279	*	*	ADNP
EMP1	NM_001423	chr12	201324_at	213895_at	0.82966	998		*	EMP1
TNFSF15	NM_005118	chr9	221085_at	229242_at	0.872016	4591
NM_175884	NM_175884	chr7	229521_at	226756_at	0.640987	1865
C9orf71	NM_153237	chr9	1553809_a_at	231426_at	0.698874	1542
NM_001135673	NM_001135673	chr2	222700_at	235848_x_at	0.641048	866		*	ATL2
KCNA1	NM_000217	chr12	230849_at	231379_at	0.676486	107323
YIPF2	NM_024029	chr19	65086_at	221939_at	0.695841	549		*	YIPF2
NM_001114661	NM_001114661	chr2	205934_at	241859_at	0.830567	1406		*	PLCL1
DCLRE1C	NM_001033857	chr10	219678_x_at	239376_at	0.686713	2478
GOLPH4	NM_014498	chr3	204324_s_at	238002_at	0.730552	1118
RHBDD1	NM_032276	chr2	226945_at	226948_at	0.637276	798	*	*	RHBDD1
NDUFS1	NM_005006	chr2	236356_at	229647_at	0.702299	1105
SLC25A37	NM_016612	chr8	221920_s_at	226179_at	0.882617	2872		*	SLC25A37
RASSF6	NM_201431	chr4	235638_at	229147_at	0.928647	1441
ENSG00000151276	NM_001033057	chr3	225465_at	225474_at	0.929039	625		*	MAGI1
SLC25A4	NM_001151	chr4	202825_at	214821_at	0.695802	3077
SLC41A2	NM_032148	chr12	243894_at	235299_at	0.796766	888		*	SLC41A2
TRIM52	NM_032765	chr5	1568594_s_at	221897_at	0.776895	1217		*	TRIM52
NM_001144994	NM_001144994	chr2	213143_at	1556464_a_at	0.721701	2846		*	C2orf72
FBXO32	NM_148177	chr8	225803_at	225801_at	0.824941	1103
HSPD1	NM_199440	chr2	241716_at	243372_at	0.607495	590
CDH8	NM_001796	chr16	210518_at	241500_at	0.81695	1271
FAM59A	NM_022751	chr18	219377_at	237262_at	0.784005	1294
ALDH6A1	NM_005589	chr14	221588_x_at	221590_s_at	0.909387	1064
WNK3	NM_020922	chrX	232282_at	236236_at	0.935364	3496
SPATA13	NM_153023	chr13	1556601_a_at	225564_at	0.85894	2997		*	SPATA13
NM_020840	NM_020840	chr4	225924_at	225922_at	0.904617	1220		*	FNIP2
C12orf42	NM_198521	chr12	239977_at	1561378_at	0.766611	34031		*	C12orf42
PLXNC1	NM_005761	chr12	206470_at	213241_at	0.818488	2127		*	PLXNC1
DHODH	NM_001361	chr16	213632_at	217647_at	0.787373	2562
SPTLC2	NM_004863	chr14	203128_at	225095_at	0.673502	550		*	SPTLC2
KLF7	NM_003709	chr2	239809_at	204334_at	0.681186	1679
NAT11	NM_024771	chr11	218734_at	222369_at	0.673819	317		*	NAT11
FKBP14	NM_017946	chr7	219390_at	235311_at	0.78725	1345		*	FKBP14
ST6GALNAC5	NM_030965	chr1	220979_s_at	230482_at	0.817013	1633		*	ST6GALNAC5
TMED5	NM_016040	chr1	202194_at	242263_at	0.620223	1517		*	TMED5
PEX11A	NM_003847	chr15	205161_s_at	205160_at	0.709108	1482		*	PEX11A
CCDC49	NM_017748	chr17	218655_s_at	222706_at	0.689674	706		*	CCDC49
BAIAP2L1	NM_018842	chr7	227372_s_at	222675_s_at	0.601032	1555
SYT7	NM_004200	chr11	226167_at	231025_at	0.773717	1589
CDH11	NM_001797	chr16	207173_x_at	236179_at	0.900322	1509	*	*	CDH11
NUCB2	NM_005013	chr11	203675_at	229838_at	0.792547	18423		*	NUCB2
KNG1	NM_000893	chr3	206054_at	243562_at	0.969255	417
COL14A1	NM_021110	chr8	212865_s_at	228750_at	0.889198	1461
TEAD4	NM_201441	chr12	41037_at	232667_at	0.870208	3996
VIL1	NM_007127	chr2	205506_at	228912_at	0.941611	670	*	*	VIL1
MDH2	NM_005918	chr7	209036_s_at	213333_at	0.789322	827		*	MDH2
HLA-DQA1	NM_002122	chr6	213831_at	236203_at	0.833209	3365		*	HLA-DQA1
MAPK14	NM_139014	chr6	202530_at	232876_at	0.700687	1952
CADM2	NM_153184	chr3	1552754_a_at	235118_at	0.925524	4858
KIF2A	NM_004520	chr5	203087_s_at	203086_at	0.883455	687	*	*	KIF2A
FCN2	NM_004108	chr9	207804_s_at	1559577_at	0.924992	2919		*	FCN2
TDRD5	NM_173533	chr1	231104_at	231267_at	0.870468	51392
CD82	NM_001024844	chr11	203904_x_at	228910_at	0.873344	551
RSF1	NM_016578	chr11	218166_s_at	222541_at	0.797726	1194		*	RSF1
PSD4	NM_012455	chr2	203317_at	236616_at	0.683085	6251
PPP1R3C	NM_005398	chr10	204284_at	1561187_at	0.625602	6820
KCNJ6	NM_002240	chr21	210454_s_at	232411_at	0.893346	17073
ZDHHC9	NM_016032	chrX	222451_s_at	235015_at	0.743557	1519
NM_001085429	NM_001085429	chr7	239593_at	240183_at	0.991428	700
CNIH	NM_005776	chr14	201653_at	225553_at	0.614364	3333
TBC1D24	NM_020705	chr16	227632_at	227908_at	0.918883	2164		*	TBC1D24
SLIT3	NM_003062	chr5	203813_s_at	203812_at	0.855425	4315
MBNL3	NM_018388	chrX	219814_at	229498_at	0.727457	6114
ENSG00000186732	NM_001044370	chr22	206436_at	241398_at	0.797923	735		*	MPPED1
NM_001145155	NM_001145155	chr15	229092_at	236396_at	0.842531	54691
PPP1R3A	NM_002711	chr7	211169_s_at	206895_at	0.984128	2395	*	*	PPP1R3A
KCNJ5	NM_000890	chr11	211304_x_at	237186_at	0.668524	1497
SOAT1	NM_003101	chr1	221561_at	244661_at	0.898367	716
ENSG00000182600	NM_206895	chr2	230244_at	232299_at	0.637395	2258		*	C2orf82
RRAGD	NM_021244	chr6	221523_s_at	236660_at	0.885245	6719
C9orf37	NM_032937	chr9	223390_at	234214_at	0.648181	4342
PPTC7	NM_139283	chr12	235744_at	225213_at	0.755804	1089		*	PPTC7
C9orf125	NM_032342	chr9	224458_at	213386_at	0.86455	2108	*	*	C9orf125
NM_015491	NM_015491	chr6	212176_at	212179_at	0.718814	1247		*	SFRS18
MUT	NM_000255	chr6	202960_s_at	202959_at	0.917217	511		*	MUT
PKIA	NM_181839	chr8	204612_at	226864_at	0.963075	1984		*	PKIA
ZKSCAN1	NM_003439	chr7	214670_at	1557953_at	0.926693	944		*	ZKSCAN1
TRIM38	NM_006355	chr6	203568_s_at	235084_x_at	0.674357	1377
FPR1	NM_002029	chr19	205119_s_at	205118_at	0.856403	329		*	FPR1
CASP4	NM_033306	chr11	213596_at	240890_at	0.753506	41274
HSPH1	NM_006644	chr13	206976_s_at	235573_at	0.60446	1561
RAPGEF6|FNIP1	NM_016340	chr5	219112_at	230078_at	0.764446	1971		*	RAPGEF6
ERO1LB	NM_019891	chr1	220012_at	231944_at	0.621873	1537		*	ERO1LB
ID4	NM_001546	chr6	209291_at	209292_at	0.962441	1469		*	ID4
ENSG00000167632	NM_031466	chr8	221836_s_at	230039_at	0.640079	2203
GABRA2	NM_000807	chr4	207014_at	1564841_at	0.935215	4448
SYT17	NM_016524	chr16	205613_at	229053_at	0.880153	1067		*	SYT17
GTF3C3	NM_012086	chr2	218343_s_at	222604_at	0.730621	393	*	*	GTF3C3
FZD3	NM_017412	chr8	219683_at	239082_at	0.816131	6552
ITGA8	NM_003638	chr10	214265_at	235666_at	0.957991	3053
PLN	NM_002667	chr6	204939_s_at	228202_at	0.958352	912		*	PLN
UGCG	NM_003358	chr9	204881_s_at	221765_at	0.926952	426		*	UGCG
ENSG00000090857	NM_017990	chr16	224902_at	224904_at	0.745931	1192		*	PDPR
SREBF2	NM_004599	chr22	201248_s_at	201247_at	0.792633	874		*	SREBF2
ENSG00000196199	NM_017520	chr13	221771_s_at	227026_at	0.748218	923		*	MPHOSPH8
HSDL2	NM_032303	chr9	209513_s_at	215436_at	0.729849	3026		*	HSDL2
TMEM38B	NM_018112	chr9	218772_x_at	222735_at	0.957934	614	*	*	TMEM38B
RAB23	NM_183227	chr6	223463_at	229504_at	0.870092	1746
C14orf8	NM_173846	chr14	231140_at	1559785_at	0.897037	551		*	TPPP2
BSND	NM_057176	chr1	1552549_a_at	237736_at	0.715477	2035
KIF1C	NM_006612	chr17	209244_s_at	238477_at	0.779814	3676
CDC42EP3	NM_006449	chr2	209286_at	225685_at	0.908976	1617
ABCB1	NM_000927	chr7	209993_at	243951_at	0.938197	462		*	ABCB1
CYSLTR1	NM_006639	chrX	231747_at	230866_at	0.922433	1114		*	CYSLTR1
BARD1	NM_000465	chr2	205345_at	227545_at	0.839182	1883
P2RY12	NM_022788	chr3	224102_at	235885_at	0.918283	695		*	P2RY12
GIMAP1|GIMAP2	NM_130759	chr7	1552316_a_at	1552318_at	0.851431	579	*	*	GIMAP1
NR_024149	NR_024149	chr14	231467_at	243599_at	0.777486	6027
NR_003679	NR_003679	chr4	219791_s_at	239708_at	0.844204	47386
KIAA1618	NM_020954	chr17	241347_at	231956_at	0.810613	15202		*	KIAA1618
SREBF1	NM_001005291	chr17	202308_at	1558875_at	0.608009	641		*	SREBF1
TRIM44	NM_017583	chr11	217759_at	217760_at	0.83656	1627		*	TRIM44
HSPA4L	NM_014278	chr4	205543_at	1556194_a_at	0.664937	7316
PIWIL2	NM_018068	chr8	220686_s_at	239303_at	0.84789	1024
TM4SF18	NM_138786	chr3	228489_at	230061_at	0.899958	2496		*	TM4SF18
SUPT3H	NM_181356	chr6	206506_s_at	211106_at	0.675848	19377
KIAA1324	NM_020775	chr1	226248_s_at	221874_at	0.913089	3516	*	*	KIAA1324
ARID3A	NM_005224	chr19	205865_at	228008_at	0.731834	2848
NM_001114107	NM_001114107	chr4	209621_s_at	240289_at	0.762609	988
RUNX1T1	NM_175634	chr8	205529_s_at	228827_at	0.913762	2363
SFXN1	NM_022754	chr5	218392_x_at	230069_at	0.769662	1069		*	SFXN1
SFMBT1	NM_016329	chr3	213370_s_at	239054_at	0.714326	962
PON1	NM_000446	chr7	206345_s_at	206344_at	0.934389	533	*	*	PON1
ZNF689	NM_138447	chr16	227445_at	227294_at	0.90884	801		*	ZNF689
ENSG00000138600	NM_032802	chr15	226353_at	228478_at	0.615554	2796
LDLRAD3	NM_174902	chr11	1557889_at	234985_at	0.776184	778
GABRB1	NM_000812	chr4	207010_at	1557256_a_at	0.948117	4263
DDHD1	NM_030637	chr14	225970_at	225971_at	0.823057	2014	*	*	DDHD1
DHX8	NM_004941	chr17	203334_at	227079_at	0.664373	2450		*	DHX8
RAB3B	NM_002867	chr1	205924_at	239202_at	0.832409	1018
SLIT2	NM_004787	chr4	209897_s_at	228850_s_at	0.967465	1336
PROX1	NM_002763	chr1	207401_at	228656_at	0.861686	2019	*	*	PROX1
OSBPL10	NM_017784	chr3	219073_s_at	239292_at	0.875825	14458
TCF21	NM_198392	chr6	229529_at	1559277_at	0.728863	2443
ZMYM2	NM_197968	chr13	202778_s_at	226512_at	0.612833	2266	*	*	ZMYM2
SIM2	NM_005069	chr21	206558_at	241726_at	0.90581	866
TRIO	NM_007118	chr5	209011_at	209012_at	0.702816	688		*	TRIO
CCBE1	NM_133459	chr18	242324_x_at	229641_at	0.830581	2893
C10orf81	NM_024889	chr10	1554190_s_at	219857_at	0.938046	970	*	*	C10orf81
TCF7L2	NM_030756	chr10	212762_s_at	216511_s_at	0.736064	716		*	TCF7L2
NM_001142475	NM_001142475	chr5	230424_at	222344_at	0.888789	1138
WWC1	NM_015238	chr5	213085_s_at	241950_at	0.822609	585
CENTG1	NM_014770	chr12	206152_at	229917_at	0.709744	1123
ART1	NM_004314	chr11	207919_at	1570479_at	0.652408	468		*	ART1
RALGPS2	NM_152663	chr1	227224_at	227533_at	0.827591	1681
NM_001136537	NM_001136537	chr1	215462_at	1557049_at	0.735316	1394
EDIL3	NM_005711	chr5	207379_at	225275_at	0.612126	1689		*	EDIL3
UBXD3	NM_152376	chr1	238657_at	230092_at	0.804959	1196	*	*	UBXN10
IL7R	NM_002185	chr5	205798_at	226218_at	0.972221	2717		*	IL7R
DNAJC10	NM_018981	chr2	225174_at	229588_at	0.853484	1466		*	DNAJC10
C12orf49	NM_024738	chr12	218867_s_at	234983_at	0.699422	2434
TNFAIP8	NM_001077654	chr5	208296_x_at	229814_at	0.756654	5059
CLOCK	NM_004898	chr4	204980_at	225856_at	0.86298	3469
DES	NM_001927	chr2	214027_x_at	241138_at	0.664214	2507
FOXP1	NM_032682	chr3	224837_at	229844_at	0.743557	871
CTH	NM_001902	chr1	217127_at	237127_at	0.82537	3491
ZNF667	NM_022103	chr19	207120_at	236635_at	0.848528	457		*	ZNF667
TEP1	NM_007110	chr14	205727_at	228670_at	0.79405	1982		*	TEP1
CTSL1	NM_145918	chr9	202087_s_at	1563445_x_at	0.702068	113230
SEC14L4	NM_174977	chr22	239492_at	239327_at	0.941176	2012
SHE	NM_001010846	chr1	229910_at	238036_at	0.776229	9701		*	SHE
KLHL8	NM_020803	chr4	226874_at	242648_at	0.62929	491		*	KLHL8
SLC24A2	NM_020344	chr9	220867_s_at	229110_at	0.685135	8493
SFRS11	NM_004768	chr1	200686_s_at	200685_at	0.653973	960		*	SFRS11
CLCN3	NM_001829	chr4	201735_s_at	201734_at	0.869948	2082		*	CLCN3
2009-03-06	NM_005885	chr5	201737_s_at	212498_at	0.767472	2432
CASC5	NM_170589	chr15	1552682_a_at	228323_at	0.776355	1506		*	CASC5
OSMR	NM_003999	chr5	205729_at	226621_at	0.71168	1156
F11	NM_000128	chr4	206610_s_at	235915_at	0.916037	971
NM_001031672	NM_001031672	chr1	229605_at	220033_at	0.760821	2655
C14orf105	NM_018168	chr14	220084_at	237328_at	0.952053	541
ZNF281	NM_012482	chr1	218401_s_at	228785_at	0.759948	1338		*	ZNF281
NM_015204	NM_015204	chr7	213894_at	214920_at	0.939574	2152		*	THSD7A
GPR37L1	NM_004767	chr1	207055_at	1558189_a_at	0.717835	1884
CCR6|FGFR1OP	NM_194429	chr6	1568678_s_at	214124_x_at	0.736743	1797
PAWR	NM_002583	chr12	204005_s_at	204004_at	0.706655	1352		*	PAWR
ADAM12	NM_003474	chr10	213790_at	226777_at	0.971017	1868
JARID1B	NM_006618	chr1	201549_x_at	235285_at	0.630808	2196
CREG2	NM_153836	chr2	1552714_at	231489_x_at	0.978551	2244
SRD5A2	NM_000348	chr2	206938_at	235945_at	0.888697	2058	*	*	SRD5A2
ICOSLG	NM_015259	chr21	211197_s_at	228976_at	0.625461	3774	*	*	ICOSLG
NM_001130721	NM_001130721	chr4	204256_at	227491_at	0.798683	3078	*	*	ELOVL6
RIF1	NM_018151	chr2	214700_x_at	226503_at	0.629896	1353	*	*	RIF1
CXXC5	NM_016463	chr5	222996_s_at	224516_s_at	0.845326	786		*	CXXC5
HECW1	NM_015052	chr7	210331_at	243163_at	0.871066	2601
SLFN5	NM_144975	chr17	238430_x_at	226725_at	0.842507	2313
EIF3S10	NM_003750	chr10	200595_s_at	200597_at	0.809545	1297		*	EIF3A
KLHL5	NM_001007075	chr4	226001_at	227565_at	0.811259	3738
HRASLS5	NM_054108	chr11	231452_at	231050_at	0.794778	1749	*	*	HRASLS5
KRTAP4-5	NM_033188	chr17	234637_at	234683_at	0.730133	9459
JOSD3|SNORA32|SNORA25	NM_024116	chr11	222728_s_at	221580_s_at	0.664406	5581	*	*	TAF1D
SLC2A2	NM_000340	chr3	206535_at	232325_at	0.983417	2017
SAR1B	NM_016103	chr5	218254_s_at	223512_at	0.628012	534		*	SAR1B
APOOL	NM_198450	chrX	235433_at	213289_at	0.714163	2690		*	APOOL
NQO2	NM_000904	chr6	203814_s_at	237870_at	0.602551	7535
ENSG00000172986	NM_001080393	chr3	235371_at	235733_at	0.912592	1409
IL6R	NM_000565	chr1	205945_at	226333_at	0.867751	1651		*	IL6R
ART4	NM_021071	chr12	207220_at	242496_at	0.861842	3518
FOSL2	NM_005253	chr2	218881_s_at	225262_at	0.737196	1755	*	*	FOSL2
ENSG00000145388	NM_020961	chr4	227601_at	235552_at	0.787156	655		*	KIAA1627
2009-03-08	NM_145021	chr10	231933_at	221824_s_at	0.69259	2761		*	2009-03-08
HELLS	NM_018063	chr10	223556_at	242890_at	0.825389	4382
TCF12	NM_207036	chr15	208986_at	238041_at	0.777012	1287
HIST1H2BG	NM_003518	chr6	215779_s_at	210387_at	0.892995	699		*	HIST1H2BC /// HIST1H2BE /// HIST1H2BF /// HIST1H2BG /// HIST1H2BI
SH3PX3	NM_153271	chr15	227151_at	229898_at	0.81495	3611
DHX33	NM_020162	chr17	222875_at	226262_at	0.630221	1340
NCOR1	NM_006311	chr17	200857_s_at	200854_at	0.626736	510	*	*	NCOR1
MLL	NM_005933	chr11	212076_at	226981_at	0.917789	1483		*	MLL
KCNMB4	NM_014505	chr12	222857_s_at	235930_at	0.802593	3024
NM_001039717	NM_001039717	chr4	219980_at	236240_at	0.672017	5131		*	C4orf29
FAM49A	NM_030797	chr2	208092_s_at	209683_at	0.705954	2433	*	*	FAM49A
PHOSPHO2|KLHL23	NM_144711	chr2	241682_at	213610_s_at	0.817814	1884	*	*	KLHL23
BIRC3	NM_182962	chr11	210538_s_at	230499_at	0.769265	1567
DUSP16	NM_030640	chr12	224336_s_at	224832_at	0.744356	1588		*	DUSP16
OSBPL6	NM_032523	chr2	223805_at	236261_at	0.916595	3002
PIAS1	NM_016166	chr15	217864_s_at	217862_at	0.814778	2676		*	PIAS1
CCNI	NM_006835	chr4	208656_s_at	208655_at	0.87043	851
FAM73A	NM_198549	chr1	243042_at	235125_x_at	0.780364	1113		*	FAM73A
STX4	NM_004604	chr16	203530_s_at	236232_at	0.63595	2683		*	STX4
ANGPTL3	NM_014495	chr1	219803_at	243799_x_at	0.976883	759		*	ANGPTL3
PECAM1	NM_000442	chr17	208981_at	1558397_at	0.877912	3004
TMEM65	NM_194291	chr8	241342_at	241370_at	0.806998	4694
ADAM10	NM_001110	chr15	214895_s_at	202603_at	0.739043	786
NUDT5	NM_014142	chr10	223100_s_at	222824_at	0.66332	2158
ENSG00000145365	NM_052864	chr4	226117_at	235971_at	0.780256	1044
HNRPA0	NM_006805	chr5	201054_at	229083_at	0.769955	868	*	*	HNRNPA0
GLUL	NM_001033056	chr1	215001_s_at	242281_at	0.778666	729	*	*	GLUL
NR_024065	NR_024065	chr3	220244_at	240306_at	0.674221	666
