# Supplementary material for: Detection of novel 3' untranslated region extensions with 3' expression microarrays
Source: BMC Genomics. 2010 Mar 26;11:205. doi: 10.1186/1471-2164-11-205 (PMC2858751; doi:10.1186/1471-2164-11-205)
Supplement: Additional file 8 — Table S4: List of Affymetrix human U133 Plus 2.0 probe sets detecting extended 3'UTRs, obtained by the same algorithm as applied to mouse data. Some probe sets were already predicted by Ensembl to target the extended 3'UTR and are marked with an × in the appropriate column. Probe sets which are correctly annotated in Affymetrix' NetAffx are also indicated. [file 1471-2164-11-205-S8.XLS]

## Sheet: Sheet1
Gene	Forward primer	Reverse short primer	Reverse long primer
Isoc1	CATAGTGTGGGACAGAGACTG	CAACACTGAGAGAGGAGGAGATAC	CCCTAGATCCTGGAACAGAGATAC
Aqp11	GATCATCATAGAGGCCATCTGC	CTGGGACTTAGTTCGAGTCT	CTGGGCTCAGTATCTCATCTTG
Olfml1	GAATCTGAGGAGAAGACACTGG	CATCAGATTTGGGTCAGGGTAG	GTGTAGCCTCTCTTCCTGTATG
Mmp15	CTATGACCGCATTGACACAG	GAGCATATACTCTCCCTAAGGC	CTCAGGGCTACTTCTTGGAT
Ocln	CTACAGAGAGGAGAGTGAAGAG	CCAAGGTAGTTCACACACTG	GAACAGACCTGCTTTGTGAG
Riok2	GGTTACTGAGTTCTCTGAGGAG	GGAAGCTCTGAGTCTAAAGAGG	CACTCACTTCCACTGACTGA
Rap1b	CATGAGGGACCTGTACATGAAG	CTCGTCCACCAGTTAACATCTC	AGAGTTACTGAACACCAGCC
Sfrs12	CAGTGACAGGAGAGAAAGAGAG	CCCAGTAGTGAGGATTTACCAC	CTATCCACAGTATCAGCCTGTC
